# Supplementary material for: Single-cell and spatial transcriptomics identify a macrophage population associated with skeletal muscle fibrosis
Source: Sci Adv. 2023 Jul 7;9(27):eadd9984. doi: 10.1126/sciadv.add9984 (PMC10328414; doi:10.1126/sciadv.add9984)
Supplement: Supplementary file 2 — Table S1 [file sciadv.add9984_table_s1.zip]

Archive with 1 entries (1 files):
- add9984_Table_S1.xlsx
