# Supplementary material for: Single-cell and spatial transcriptomics identify a macrophage population associated with skeletal muscle fibrosis
Source: Sci Adv. 2023 Jul 7;9(27):eadd9984. doi: 10.1126/sciadv.add9984 (PMC10328414; doi:10.1126/sciadv.add9984)
Supplement: Supplementary file 2 — Table S1 [file sciadv.add9984_table_s1.zip › add9984_Table_S1.xlsx]

## Sheet: TableX.BulkRNAseqSummaryTable
Table S1. Bulk RNAseq Summary Table
	Normalized Expression values
Gene	C1.WT1	C1.WT2	C1.WT3	C0_mdx1	C0_mdx3	C0_mdx4	C0_mdx5	C2_mdx1	C2_mdx4	C2_mdx5	rn	C2C1_baseMean	C2C1_log2FoldChange	C2C1_lfcSE	C2C1_stat	C2C1_pvalue	C2C1_padj	C0C1_baseMean	C0C1_log2FoldChange	C0C1_lfcSE	C0C1_stat	C0C1_pvalue	C0C1_padj	C2C0_baseMean	C2C0_log2FoldChange	C2C0_lfcSE	C2C0_stat	C2C0_pvalue	C2C0_padj
0610007P14Rik	137.638	148.319	140.044	232.458	122.699	199.062	208.649	300.415	312.572	331.112	0610007P14Rik	213.297	1.14836	0.247948	4.63145	3.63106e-06	1.21891e-05	213.297	0.432124	0.233332	1.85197	0.0640306	0.113207	213.297	0.716234	0.231802	3.08985	0.00200255	0.00682892
0610009B22Rik	73.4845	53.5814	109.004	45.8697	65.3504	76.957	77.0248	55.3396	88.0305	81.0168	0610009B22Rik	72.5658	-0.0787709	0.407716	-0.1932	0.846802	0.884914	72.5658	-0.260163	0.378789	-0.686827	0.492192	0.594844	72.5658	0.181392	0.386337	0.469516	0.638701	0.745406
0610009E02Rik	0	10.8716	7.57973	13.9941	0	4.10437	1.94999	1.58113	10.2064	9.39326	0610009E02Rik	5.96806	0.187718	1.53899	0.121975	0.902919	0.929723	5.96806	-0.288106	1.43965	-0.200122	0.841386	0.889187	5.96806	0.475824	1.45577	0.326853	0.743779	0.826072
0610009L18Rik	22.162	51.2518	71.8269	25.6559	17.3379	6.15656	31.1999	15.8113	14.0338	14.0899	0610009L18Rik	26.9526	-1.73987	0.705739	-2.46532	0.0136891	0.0258683	26.9526	-1.27468	0.638705	-1.99573	0.0459638	0.0854052	26.9526	-0.465194	0.678711	-0.685409	0.493086	0.620961
0610009O20Rik	723.181	563.769	605.295	437.705	464.121	524.334	458.249	243.494	295.987	295.888	0610009O20Rik	461.202	-1.17339	0.170411	-6.88568	5.75139e-12	3.34305e-11	461.202	-0.418702	0.154056	-2.71786	0.00657053	0.015669	461.202	-0.75469	0.161942	-4.66024	3.15838e-06	2.09933e-05
0610010F05Rik	976.294	924.861	1038.06	738.579	758.865	818.822	673.723	1065.68	903.27	736.196	0610010F05Rik	863.436	-0.123002	0.148381	-0.828957	0.407129	0.499247	863.436	-0.391553	0.138351	-2.83015	0.00465267	0.0115424	863.436	0.268552	0.14013	1.91644	0.0553091	0.113462
0610010K14Rik	31.4934	46.5925	16.9642	10.1069	28.0073	33.8611	5.84998	11.0679	8.93063	7.04494	0610010K14Rik	19.9919	-1.81518	0.823315	-2.20472	0.0274735	0.0483145	19.9919	-0.708374	0.729497	-0.971044	0.331526	0.438219	19.9919	-1.10681	0.786788	-1.40674	0.159504	0.264452
0610011F06Rik	53.6554	90.8554	82.2942	95.6266	94.6914	95.4266	39.9749	60.083	99.5127	44.618	0610011F06Rik	75.6738	-0.158016	0.448845	-0.35205	0.7248	0.787641	75.6738	0.0995742	0.414414	0.240277	0.810115	0.86576	75.6738	-0.25759	0.422471	-0.609722	0.542046	0.664882
0610012G03Rik	506.227	578.524	431.684	715.256	677.51	826.005	602.548	499.638	720.829	616.432	0610012G03Rik	617.465	0.281021	0.181063	1.55206	0.120649	0.178401	617.465	0.483417	0.168061	2.87644	0.00402187	0.0101388	617.465	-0.202396	0.169468	-1.1943	0.232359	0.353109
0610030E20Rik	454.904	469.031	492.321	427.598	504.131	415.568	428.999	561.302	706.796	657.528	0610030E20Rik	511.818	0.443039	0.153329	2.88946	0.003859	0.00816173	511.818	-0.0926018	0.143678	-0.644509	0.519246	0.620568	511.818	0.535641	0.144859	3.69767	0.000217587	0.000971651
0610037L13Rik	456.071	352.55	419.773	213.799	272.071	315.011	357.824	309.902	335.537	362.815	0610037L13Rik	339.535	-0.282403	0.214128	-1.31885	0.187218	0.260006	339.535	-0.499469	0.199252	-2.50672	0.0121856	0.0269882	339.535	0.217066	0.202926	1.06968	0.284763	0.412944
0610038B21Rik	67.6524	57.4641	96.0099	62.1961	34.6757	53.3568	38.0249	33.2038	30.6193	21.1348	0610038B21Rik	49.4338	-1.39504	0.468905	-2.9751	0.00292891	0.00636407	49.4338	-0.647135	0.419158	-1.54389	0.122614	0.195364	49.4338	-0.747906	0.448939	-1.66594	0.0957252	0.176688
0610039K10Rik	15.1635	33.3913	48.0049	40.4275	30.6747	38.9915	17.5499	36.366	2.55161	12.9157	0610039K10Rik	27.6037	-0.93425	0.777308	-1.2019	0.229401	0.309756	27.6037	-0.0256871	0.706828	-0.0363413	0.97101	0.980529	27.6037	-0.908563	0.733501	-1.23867	0.215469	0.33304
0610040B10Rik	10.4978	24.8493	12.6329	13.9941	4.00104	10.2609	0.974997	9.48679	2.55161	4.69663	0610040B10Rik	9.39461	-1.54131	1.10278	-1.39765	0.162218	0.230138	9.39461	-1.11341	0.996193	-1.11767	0.26371	0.364559	9.39461	-0.427897	1.06221	-0.402838	0.687067	0.783823
0610040J01Rik	129.473	93.9616	86.6255	155.49	200.052	195.984	213.524	183.411	132.684	207.826	0610040J01Rik	159.903	0.770638	0.280713	2.74528	0.00604584	0.0123104	159.903	0.899665	0.260222	3.45731	0.000545606	0.00168878	159.903	-0.129027	0.260697	-0.494931	0.620649	0.730586
1110001J03Rik	20.9956	31.8382	65.33	26.4334	28.0073	23.6001	70.1998	50.5962	117.374	95.1067	1110001J03Rik	52.9481	1.13483	0.571694	1.98504	0.0471404	0.0780362	52.9481	-0.109159	0.541021	-0.201764	0.840101	0.888297	52.9481	1.24399	0.538687	2.3093	0.0209268	0.0506801
1110002E22Rik	100.312	139.778	102.868	94.0717	154.707	80.0353	130.65	49.0151	43.3774	32.8764	1110002E22Rik	92.769	-1.46058	0.376642	-3.87789	0.000105367	0.000290388	92.769	0.00185392	0.331377	0.00559459	0.995536	0.997275	92.769	-1.46243	0.357146	-4.09476	4.226e-05	0.000224524
1110002J07Rik	11.6642	12.4247	20.9345	26.4334	22.6726	34.8872	35.0999	104.355	145.442	106.848	1110002J07Rik	52.0761	2.93898	0.45484	6.46158	1.03615e-10	5.47075e-10	52.0761	0.94452	0.442724	2.13343	0.0328895	0.0638699	52.0761	1.99446	0.413936	4.81829	1.44797e-06	1.02926e-05
1110002L01Rik	72.3181	82.3134	72.5488	75.4128	98.6924	106.714	86.7747	61.6642	39.5499	77.4944	1110002L01Rik	77.3482	-0.344427	0.36651	-0.939748	0.347347	0.439053	77.3482	0.276338	0.332532	0.831011	0.405967	0.51403	77.3482	-0.620765	0.345343	-1.79753	0.072251	0.140686
1110004E09Rik	296.271	241.505	320.514	202.915	226.726	295.515	269.099	256.143	199.025	213.697	1110004E09Rik	252.141	-0.364306	0.226858	-1.60588	0.108301	0.162461	252.141	-0.205369	0.209162	-0.981866	0.326166	0.432802	252.141	-0.158937	0.214693	-0.740302	0.459117	0.588917
1110004F10Rik	1573.5	1325.56	1382.4	2245.28	2163.23	2074.76	2245.42	2305.29	2273.48	2421.11	1110004F10Rik	2001	0.712017	0.0975459	7.2993	2.8926e-13	1.86222e-12	2001	0.615467	0.0909245	6.76899	1.29688e-11	1.1121e-10	2001	0.0965503	0.0910912	1.05993	0.289177	0.417965
1110006O24Rik	3.49926	8.54196	1.08282	12.4392	6.66841	8.20874	11.7	17.3925	48.4806	18.7865	1110006O24Rik	13.68	2.74009	0.930283	2.94543	0.00322502	0.0069418	13.68	1.2153	0.89304	1.36085	0.17356	0.261023	13.68	1.52479	0.842983	1.8088	0.0704816	0.137659
1110008F13Rik	868.984	677.145	872.391	1322.45	1176.31	1362.65	1395.22	1519.47	1788.68	1632.08	1110008F13Rik	1261.54	1.03068	0.130727	7.88423	3.1649e-15	2.37172e-14	1261.54	0.705486	0.122254	5.77066	7.89614e-09	5.13008e-08	1261.54	0.325196	0.121901	2.6677	0.00763723	0.0216735
1110008L16Rik	170.297	187.147	120.554	174.927	149.372	144.679	140.4	154.951	82.9273	183.168	1110008L16Rik	150.842	-0.177321	0.316434	-0.560373	0.575225	0.659285	150.842	-0.0577209	0.292787	-0.197143	0.843716	0.890726	150.842	-0.1196	0.298393	-0.400813	0.688558	0.785154
1110008P14Rik	122.474	84.6431	103.229	162.487	125.366	165.201	114.075	158.113	190.095	105.674	1110008P14Rik	133.136	0.551049	0.311293	1.77019	0.0766951	0.119764	133.136	0.461666	0.289462	1.59491	0.110732	0.179119	133.136	0.0893834	0.291343	0.306797	0.758998	0.838474
1110012L19Rik	72.3181	114.928	95.288	103.401	102.693	90.2962	80.9248	85.3811	61.2386	71.6236	1110012L19Rik	87.8093	-0.382642	0.335246	-1.14138	0.253713	0.337543	87.8093	-0.00417659	0.305728	-0.0136611	0.9891	0.992898	87.8093	-0.378465	0.317416	-1.19233	0.233131	0.353997
1110017D15Rik	32.6598	24.8493	48.3659	0	12.0031	8.20874	0.974997	6.32453	15.3097	0	1110017D15Rik	14.8696	-2.2976	1.20552	-1.9059	0.0566632	0.091886	14.8696	-2.78052	1.12412	-2.47351	0.0133795	0.0293529	14.8696	0.482927	1.17385	0.411404	0.680776	0.778475
1110019D14Rik	25.6613	36.4975	33.9283	45.0922	29.341	15.3914	22.4249	47.434	15.3097	11.7416	1110019D14Rik	28.2822	-0.391225	0.671151	-0.582916	0.55995	0.644777	28.2822	-0.190362	0.617975	-0.308041	0.758051	0.824774	28.2822	-0.200863	0.635212	-0.316215	0.751839	0.832949
1110025M09Rik	43.1576	14.7543	31.7627	17.1039	24.0063	3.07828	27.2999	12.6491	38.2741	7.04494	1110025M09Rik	21.9131	-0.623069	0.846154	-0.736355	0.461515	0.551733	21.9131	-0.740711	0.785172	-0.943375	0.345489	0.453012	21.9131	0.117642	0.804282	0.14627	0.883708	0.925131
1110032A03Rik	199.458	248.493	265.29	210.689	197.385	271.915	187.199	113.842	95.6853	84.5393	1110032A03Rik	187.45	-1.28919	0.258266	-4.99172	5.98443e-07	2.20154e-06	187.45	-0.137798	0.22973	-0.599824	0.548624	0.647349	187.45	-1.1514	0.245117	-4.69733	2.63581e-06	1.77489e-05
1110034G24Rik	55.9882	23.2963	41.1471	66.8608	80.0209	34.8872	43.8749	60.083	31.8951	83.3651	1110034G24Rik	52.1419	0.551788	0.523179	1.05468	0.291571	0.379327	52.1419	0.49619	0.486512	1.01989	0.30778	0.412715	52.1419	0.0555985	0.489377	0.113611	0.909546	0.943061
1110035H17Rik	24.4948	31.8382	12.6329	1.5549	8.00209	19.4958	11.7	12.6491	11.4822	3.52247	1110035H17Rik	13.7372	-1.32379	0.954676	-1.38664	0.165551	0.234085	13.7372	-1.17429	0.873993	-1.34359	0.179082	0.267787	13.7372	-0.149507	0.917884	-0.162882	0.870611	0.916541
1110037F02Rik	1706.47	1843.51	2151.2	1973.17	2151.23	2011.14	2020.19	2330.59	2367.89	2039.51	1110037F02Rik	2059.49	0.237792	0.110333	2.15522	0.0311445	0.0539749	2059.49	0.0982448	0.102885	0.954899	0.339629	0.446567	2059.49	0.139547	0.10355	1.34763	0.177779	0.287436
1110038B12Rik	74.6509	69.1122	79.0457	39.65	64.0167	143.653	160.875	80.6377	86.7547	135.028	1110038B12Rik	93.3424	0.442519	0.470136	0.941256	0.346574	0.43832	93.3424	0.45708	0.437551	1.04463	0.296193	0.399623	93.3424	-0.0145609	0.439983	-0.0330942	0.973599	0.984237
1110038F14Rik	501.561	378.952	377.182	446.257	393.436	413.515	420.224	499.638	646.833	556.55	1110038F14Rik	463.415	0.44493	0.173253	2.56809	0.010226	0.0198539	463.415	0.00466049	0.162051	0.0287594	0.977057	0.984587	463.415	0.440269	0.163224	2.69733	0.00698983	0.0201116
1110046J04Rik	143.47	114.928	146.902	48.9795	65.3504	54.3829	52.6498	12.6491	2.55161	10.5674	1110046J04Rik	65.2431	-3.99966	0.501354	-7.97771	1.49069e-15	1.13817e-14	65.2431	-1.29281	0.366687	-3.52566	0.000422436	0.00133825	65.2431	-2.70684	0.489714	-5.5274	3.25015e-08	3.13327e-07
1110051M20Rik	204.124	149.873	207.54	133.722	81.3545	166.227	134.55	36.366	76.5483	43.4438	1110051M20Rik	123.375	-1.83866	0.362891	-5.0667	4.04768e-07	1.5173e-06	123.375	-0.533957	0.322773	-1.65428	0.0980706	0.161799	123.375	-1.30471	0.345111	-3.78054	0.000156488	0.00072666
1110059E24Rik	305.602	275.672	351.555	267.443	405.439	264.732	295.424	301.996	230.921	392.168	1110059E24Rik	309.095	-0.0131321	0.241093	-0.0544689	0.956562	0.968471	309.095	-0.0185194	0.223981	-0.0826827	0.934104	0.955581	309.095	0.0053873	0.226917	0.0237412	0.981059	0.989149
1110059G10Rik	138.804	90.0789	132.465	144.606	197.385	155.966	153.075	243.494	179.888	217.219	1110059G10Rik	165.298	0.825157	0.267402	3.08583	0.00202983	0.00454713	165.298	0.4311	0.250141	1.72343	0.0848109	0.143413	165.298	0.394057	0.250214	1.57488	0.115284	0.205105
1110065P20Rik	116.642	62.8999	85.9036	27.2108	88.023	80.0353	66.2998	101.192	94.4095	93.9326	1110065P20Rik	81.6549	0.130209	0.430195	0.302675	0.762138	0.818223	81.6549	-0.440899	0.403041	-1.09393	0.273986	0.375871	81.6549	0.571108	0.407577	1.40123	0.161146	0.266584
1190002N15Rik	481.732	648.412	582.195	748.686	612.16	702.874	598.648	510.706	612.386	491.972	1190002N15Rik	598.977	-0.0869911	0.166934	-0.52111	0.60229	0.682992	598.977	0.220198	0.154231	1.42771	0.153374	0.235947	598.977	-0.307189	0.156829	-1.95875	0.0501418	0.104836
1190007I07Rik	51.3225	48.9221	44.0346	45.0922	41.3441	27.7045	41.9249	41.1094	1.2758	18.7865	1190007I07Rik	36.1517	-1.25609	0.695122	-1.80701	0.0707609	0.111574	36.1517	-0.299139	0.630386	-0.474533	0.63512	0.723846	36.1517	-0.956952	0.657737	-1.45492	0.145692	0.246509
1200007C13Rik	0	0.776542	12.2719	55.9765	36.0094	26.6784	47.7749	30.0415	39.5499	27.0056	1200007C13Rik	27.6085	2.7008	0.852315	3.16879	0.00153077	0.00349691	27.6085	3.07317	0.797454	3.85373	0.000116331	0.000414152	27.6085	-0.37237	0.75004	-0.496466	0.619565	0.729789
1300002E11Rik	108.477	55.911	101.063	77.7452	69.3514	92.3484	44.8499	79.0566	34.4467	64.5786	1300002E11Rik	72.7828	-0.5799	0.441753	-1.31272	0.189276	0.262521	72.7828	-0.314676	0.406494	-0.774121	0.438859	0.545197	72.7828	-0.265224	0.418334	-0.634001	0.52608	0.650016
1500002C15Rik	38.4919	30.2851	53.78	7.77452	8.00209	10.2609	24.3749	17.3925	59.9628	3.52247	1500002C15Rik	25.3847	-0.602888	0.82561	-0.730233	0.465248	0.555369	25.3847	-1.69749	0.781002	-2.17348	0.0297445	0.0586063	25.3847	1.0946	0.794707	1.37736	0.1684	0.275416
1500004A13Rik	94.4801	39.6036	101.063	34.2079	30.6747	40.0176	49.7249	52.1774	52.308	57.5337	1500004A13Rik	55.1791	-0.538469	0.457351	-1.17736	0.23905	0.320746	55.1791	-1.01921	0.427241	-2.38556	0.0170531	0.036302	55.1791	0.480739	0.43936	1.09418	0.273876	0.400827
1500005C15Rik	43.1576	44.2629	171.446	13.2167	70.6851	21.548	30.2249	56.9208	39.5499	82.191	1500005C15Rik	57.3203	-0.544982	0.646628	-0.842806	0.399337	0.491465	57.3203	-1.37506	0.607331	-2.2641	0.0235679	0.0478967	57.3203	0.830077	0.615125	1.34945	0.177194	0.286654
1500011B03Rik	40.8247	30.2851	25.9876	38.8726	30.6747	43.0959	26.3249	74.3132	53.5838	91.5842	1500011B03Rik	45.5547	1.19556	0.456304	2.6201	0.00879035	0.0172958	45.5547	0.123651	0.433988	0.284919	0.775706	0.838503	45.5547	1.07191	0.429961	2.49305	0.0126653	0.0331882
1500011K16Rik	61.8203	118.811	85.9036	110.398	86.6893	124.157	117.975	98.0302	80.3757	56.3595	1500011K16Rik	94.052	-0.195542	0.361684	-0.540643	0.588754	0.671535	94.052	0.302166	0.331059	0.912725	0.361387	0.468973	94.052	-0.497708	0.340096	-1.46343	0.143349	0.243636
1500015A07Rik	96.8129	149.873	103.951	30.3206	33.342	16.4175	48.7499	80.6377	109.719	75.146	1500015A07Rik	74.4969	-0.401387	0.413473	-0.97077	0.331663	0.422686	74.4969	-1.86008	0.396774	-4.688	2.75886e-06	1.28149e-05	74.4969	1.45869	0.404264	3.60827	0.000308247	0.00131831
1500015O10Rik	689.355	483.009	295.248	6.99707	5.33472	3.07828	3.89999	4.7434	1.2758	1.17416	1500015O10Rik	149.412	-7.77486	0.734777	-10.5812	3.6407e-26	4.87992e-25	149.412	-6.63623	0.466638	-14.2214	6.75269e-46	2.6941e-44	149.412	-1.13863	0.793296	-1.43532	0.151196	0.2536
1600002D24Rik	2.33284	13.2012	14.4376	0	0	0	0	1.58113	0	18.7865	1600002D24Rik	5.03393	-0.555326	1.80842	-0.307079	0.758784	0.815653	5.03393	-5.75999	1.94674	-2.95878	0.00308855	0.00802031	5.03393	5.20467	1.96803	2.6446	0.00817873	0.0229534
1600002H07Rik	153.968	252.376	163.145	93.2942	58.682	128.262	77.9998	109.098	90.5821	85.7135	1600002H07Rik	121.312	-1.00012	0.344372	-2.9042	0.00368197	0.00782235	121.312	-1.07932	0.318542	-3.3883	0.000703262	0.00213326	121.312	0.0791934	0.329369	0.24044	0.809989	0.875569
1600002K03Rik	155.134	156.861	200.321	127.502	197.385	191.879	221.324	117.004	145.442	95.1067	1600002K03Rik	160.796	-0.525173	0.290809	-1.8059	0.0709335	0.111835	160.796	0.103437	0.265419	0.389713	0.696749	0.774489	160.796	-0.62861	0.274204	-2.29249	0.0218774	0.0525478
1600010M07Rik	33.8262	33.3913	32.8455	53.6442	30.6747	51.3046	34.1249	55.3396	15.3097	25.8315	1600010M07Rik	36.6292	-0.0669072	0.561643	-0.119128	0.905174	0.931312	36.6292	0.353636	0.514706	0.687065	0.492042	0.594748	36.6292	-0.420543	0.52769	-0.796951	0.425479	0.556888
1600012H06Rik	323.099	287.32	460.559	594.751	412.107	518.177	534.298	521.774	519.252	490.798	1600012H06Rik	466.213	0.508641	0.202314	2.51411	0.0119332	0.0228319	466.213	0.523298	0.188247	2.77985	0.00543837	0.013246	466.213	-0.014657	0.189197	-0.0774698	0.93825	0.961965
1600014C10Rik	101.479	94.7381	125.246	528.667	636.166	538.699	578.173	597.668	649.384	599.994	1600014C10Rik	445.021	2.50508	0.174814	14.3299	1.42264e-46	3.93158e-45	445.021	2.39297	0.164118	14.5808	3.71937e-48	1.5686e-46	445.021	0.112102	0.154259	0.726711	0.467403	0.597064
1600020E01Rik	608.872	590.172	520.114	141.496	212.055	132.366	187.199	419	298.538	355.77	1600020E01Rik	346.558	-0.680021	0.214251	-3.17395	0.00150382	0.00344182	346.558	-1.77271	0.202917	-8.73613	2.41223e-18	3.40516e-17	346.558	1.09269	0.207018	5.27824	1.30428e-07	1.13622e-06
1600023N17Rik	13.9971	34.1678	25.2658	9.32942	0	2.05219	3.89999	7.90566	5.10322	11.7416	1600023N17Rik	11.3463	-1.56994	1.01216	-1.55108	0.120883	0.178639	11.3463	-2.61919	0.966034	-2.71128	0.00670235	0.0159564	11.3463	1.04925	1.01194	1.03687	0.299795	0.429307
1700001K19Rik	87.4816	75.3246	102.146	16.3265	53.3472	4.10437	3.89999	28.4604	0	0	1700001K19Rik	37.109	-3.2366	1.66478	-1.94417	0.0518754	0.0850217	37.109	-2.19119	1.53833	-1.42439	0.154333	0.237137	37.109	-1.04541	1.56838	-0.666554	0.505057	0.63108
1700001L05Rik	108.477	120.364	131.021	50.5344	97.3587	42.0698	45.8249	42.6906	48.4806	73.9719	1700001L05Rik	76.0793	-1.11962	0.413787	-2.70579	0.00681427	0.0137466	76.0793	-1.03949	0.380477	-2.73206	0.00629391	0.0150812	76.0793	-0.0801312	0.396459	-0.202117	0.839825	0.895125
1700001P01Rik	60.6539	18.637	40.4252	0.777452	0	2.05219	0.974997	12.6491	10.2064	41.0955	1700001P01Rik	18.7472	-0.890403	0.834959	-1.0664	0.286242	0.373395	18.7472	-5.33838	1.05082	-5.08019	3.77066e-07	1.99026e-06	18.7472	4.44798	1.06503	4.17637	2.96198e-05	0.000163289
1700003E16Rik	26.8277	3.88271	0	10.1069	20.0052	0	2.92499	0	0	0	1700003E16Rik	6.37475	-5.3638	2.19644	-2.44205	0.0146043	0.0274058	6.37475	-0.296781	1.75462	-0.169143	0.865684	0.905806	6.37475	-5.06702	2.1009	-2.41184	0.0158723	0.040165
1700003F12Rik	32.6598	15.5308	19.8517	26.4334	9.33577	2.05219	12.675	4.7434	2.55161	2.34831	1700003F12Rik	12.8182	-2.83681	1.05393	-2.69165	0.00710987	0.0142904	12.8182	-0.822137	0.871789	-0.943045	0.345658	0.453093	12.8182	-2.01468	1.01482	-1.98526	0.0471151	0.0996227
1700006E09Rik	1.16642	9.3185	14.4376	1.5549	0	11.287	0	11.0679	19.1371	0	1700006E09Rik	6.79694	0.255846	1.66797	0.153388	0.878092	0.910245	6.79694	-1.38439	1.5894	-0.871016	0.383745	0.492051	6.79694	1.64024	1.59878	1.02593	0.304923	0.435027
1700006J14Rik	179.629	251.6	239.664	55.9765	121.365	65.67	89.6997	56.9208	86.7547	46.9663	1700006J14Rik	119.425	-1.81757	0.363802	-4.99605	5.85163e-07	2.15596e-06	119.425	-1.43935	0.331294	-4.34464	1.39503e-05	5.77586e-05	119.425	-0.37822	0.349304	-1.08278	0.278906	0.406876
1700007E05Rik	15.1635	25.6259	22.3782	16.3265	4.00104	5.13046	12.675	11.0679	28.0677	18.7865	1700007E05Rik	15.9223	-0.125324	0.78828	-0.158984	0.873682	0.906704	15.9223	-1.12285	0.747992	-1.50115	0.133317	0.209782	15.9223	0.997525	0.76331	1.30684	0.191267	0.304294
1700007L15Rik	4.66568	7.76542	3.24845	3.88726	10.6694	4.10437	12.675	17.3925	7.65483	10.5674	1700007L15Rik	8.26303	1.19166	1.02371	1.16406	0.244399	0.326943	8.26303	0.587718	0.963804	0.609789	0.542001	0.641315	8.26303	0.603945	0.953017	0.633719	0.526264	0.650028
1700008B11Rik	37.3255	19.4135	54.1409	5.44216	5.33472	8.20874	17.5499	11.0679	5.10322	0	1700008B11Rik	16.3587	-2.83079	0.971832	-2.91284	0.0035816	0.00763104	16.3587	-2.01724	0.854694	-2.36019	0.0182655	0.0384447	16.3587	-0.81355	0.945618	-0.860337	0.389603	0.521189
1700008H02Rik	55.9882	62.8999	58.8331	8.55197	20.0052	18.4697	7.79998	4.7434	10.2064	12.9157	1700008H02Rik	26.0414	-2.64945	0.66756	-3.96886	7.2217e-05	0.000203718	26.0414	-2.13354	0.586905	-3.63523	0.000277733	0.000912497	26.0414	-0.515917	0.658529	-0.783439	0.43337	0.564711
1700008J07Rik	57.1546	29.5086	55.9456	17.1039	93.3577	44.122	44.8499	53.7585	30.6193	27.0056	1700008J07Rik	45.3426	-0.364398	0.600324	-0.607002	0.54385	0.630123	45.3426	0.0563193	0.552695	0.101899	0.918837	0.944607	45.3426	-0.420717	0.565321	-0.744209	0.45675	0.586855
1700008O03Rik	33.8262	36.4975	23.822	6.21961	10.6694	5.13046	5.84998	9.48679	15.3097	10.5674	1700008O03Rik	15.7379	-1.40221	0.731364	-1.91725	0.0552064	0.0898485	15.7379	-2.18631	0.691686	-3.16085	0.0015731	0.00440541	15.7379	0.784109	0.734922	1.06693	0.286005	0.414119
1700010I14Rik	46.6568	35.7209	24.5439	66.0834	53.3472	50.2786	71.1748	20.5547	103.34	9.39326	1700010I14Rik	48.1094	0.331416	0.668101	0.496056	0.619855	0.698792	48.1094	0.768804	0.618855	1.2423	0.214126	0.309076	48.1094	-0.437388	0.623716	-0.701261	0.48314	0.611471
1700011E24Rik	27.9941	21.7432	41.508	0	0	8.20874	5.84998	3.16226	3.82741	2.34831	1700011E24Rik	11.4642	-3.29601	1.19465	-2.75897	0.00579836	0.0118519	11.4642	-3.11185	1.06764	-2.9147	0.00356033	0.0091104	11.4642	-0.184153	1.19209	-0.154478	0.877233	0.921018
1700012B09Rik	2.33284	0	2.52658	13.9941	6.66841	16.4175	9.74997	50.5962	68.8934	91.5842	1700012B09Rik	26.2763	5.3671	0.813437	6.59805	4.16594e-11	2.2774e-10	26.2763	2.79123	0.804088	3.4713	0.00051795	0.00161199	26.2763	2.57588	0.620728	4.14976	3.32818e-05	0.000181359
1700014D04Rik	69.9853	65.2295	192.742	3.10981	4.00104	0	2.92499	15.8113	21.6887	4.69663	1700014D04Rik	38.0189	-2.97392	0.704534	-4.22112	2.43093e-05	7.3113e-05	38.0189	-5.4674	0.766695	-7.13113	9.95472e-13	9.46255e-12	38.0189	2.49348	0.805873	3.09414	0.00197385	0.00674595
1700016A09Rik	5.8321	7.76542	3.24845	13.2167	8.00209	21.548	0	31.6226	15.3097	7.04494	1700016A09Rik	11.359	1.68968	1.12903	1.49657	0.134504	0.195873	11.359	0.950729	1.0636	0.893879	0.371387	0.479532	11.359	0.738951	1.04392	0.707863	0.47903	0.607494
1700016G22Rik	34.9926	24.0728	42.2299	0	0	7.18265	2.92499	7.90566	0	7.04494	1700016G22Rik	12.6354	-2.77255	1.20426	-2.30228	0.0213192	0.0385427	12.6354	-3.73925	1.14698	-3.26007	0.00111385	0.00323829	12.6354	0.966696	1.21969	0.792576	0.428025	0.559502
1700016P03Rik	54.8218	15.5308	39.7033	13.2167	25.3399	35.9133	30.2249	37.9472	76.5483	90.4101	1700016P03Rik	41.9656	0.909494	0.583299	1.55922	0.118943	0.176201	41.9656	-0.484898	0.554998	-0.873692	0.382286	0.490587	41.9656	1.39439	0.554287	2.51565	0.0118814	0.0314542
1700017B05Rik	5192.91	4579.27	4594.04	5684.73	5802.85	5147.91	4933.49	4990.05	5465.55	5140.46	1700017B05Rik	5153.12	0.119483	0.0923988	1.29312	0.195969	0.270239	5153.12	0.171904	0.0861773	1.99477	0.0460678	0.0855609	5153.12	-0.0524211	0.0865731	-0.605512	0.544839	0.667441
1700018M17Rik	76.9838	34.1678	37.5377	33.4304	34.6757	45.1481	15.6	42.6906	15.3097	35.2247	1700018M17Rik	37.0768	-0.666483	0.596582	-1.11717	0.263922	0.349076	37.0768	-0.610648	0.550479	-1.1093	0.2673	0.368393	37.0768	-0.0558352	0.567757	-0.0983434	0.92166	0.951904
1700019D03Rik	45.4904	17.0839	24.5439	1.5549	0	0	0	9.48679	1.2758	9.39326	1700019D03Rik	10.8829	-2.11183	1.10019	-1.91951	0.0549194	0.0894157	10.8829	-5.91044	1.38743	-4.26	2.0443e-05	8.24709e-05	10.8829	3.79861	1.43021	2.65598	0.00790792	0.0223298
1700019G17Rik	9.33137	1.55308	6.13597	19.4363	0	14.3653	12.675	11.0679	0	0	1700019G17Rik	7.45649	-0.659374	1.60401	-0.411079	0.681015	0.751453	7.45649	1.05304	1.44243	0.730051	0.465359	0.570108	7.45649	-1.71242	1.49931	-1.14214	0.253395	0.377715
1700020I14Rik	2293.18	2242.65	2363.79	2595.13	2443.3	2550.87	2738.77	2294.22	1828.23	1675.52	1700020I14Rik	2302.57	-0.253064	0.114951	-2.20149	0.0277013	0.0486829	2302.57	0.166962	0.106656	1.56542	0.117484	0.188338	2302.57	-0.420026	0.107832	-3.89517	9.81289e-05	0.000480357
1700021F05Rik	243.782	225.197	224.143	263.556	269.404	248.314	295.424	202.385	220.714	149.118	1700021F05Rik	234.204	-0.277283	0.216238	-1.2823	0.199736	0.274705	234.204	0.222557	0.197242	1.12835	0.259173	0.360053	234.204	-0.49984	0.203766	-2.45301	0.0141667	0.0364648
1700022E09Rik	8.16495	0	20.5735	17.8814	1.33368	0	0	0	0	10.5674	1700022E09Rik	5.8521	-1.43247	2.17439	-0.658792	0.510029	0.597793	5.8521	-0.985476	2.00634	-0.491182	0.623298	0.714084	5.8521	-0.446994	2.05695	-0.217309	0.827967	0.886825
1700022N22Rik	8.16495	6.21234	5.77503	6.99707	0	1.02609	1.94999	17.3925	15.3097	17.6124	1700022N22Rik	8.04399	1.33146	1.09046	1.221	0.222086	0.301411	8.04399	-1.33139	1.09598	-1.2148	0.224444	0.32067	8.04399	2.66285	1.08566	2.45275	0.0141767	0.0364796
1700023H06Rik	20.9956	6.21234	3.97033	0	2.66736	0	0	20.5547	5.10322	16.4382	1700023H06Rik	7.59417	0.456494	1.2668	0.360353	0.718583	0.783007	7.59417	-4.29356	1.51645	-2.83132	0.00463563	0.0115051	7.59417	4.75005	1.52136	3.12224	0.00179479	0.00619878
1700025G04Rik	267.11	323.041	275.758	328.862	400.104	341.689	332.474	343.106	195.198	274.753	1700025G04Rik	308.21	-0.0951242	0.220859	-0.430701	0.666686	0.739669	308.21	0.279079	0.203518	1.37127	0.170291	0.257086	308.21	-0.374203	0.207466	-1.80368	0.0712809	0.13907
1700025N23Rik	20.9956	10.8716	28.5142	0	1.33368	0	0	7.90566	3.82741	5.87079	1700025N23Rik	7.93189	-1.79102	1.13907	-1.57236	0.115867	0.17226	7.93189	-6.04374	1.42826	-4.23153	2.32104e-05	9.29728e-05	7.93189	4.25271	1.4741	2.88496	0.00391461	0.0122175
1700026L06Rik	48.9897	17.0839	54.8628	13.9941	49.3462	34.8872	38.9999	14.2302	21.6887	9.39326	1700026L06Rik	30.3476	-1.42116	0.683152	-2.0803	0.0374982	0.063662	30.3476	-0.244957	0.60972	-0.401753	0.687866	0.767628	30.3476	-1.1762	0.648294	-1.81431	0.0696305	0.136388
1700028E10Rik	18.6627	36.4975	20.5735	32.653	9.33577	6.15656	16.575	7.90566	0	2.34831	1700028E10Rik	15.0708	-2.94942	1.041	-2.83326	0.00460756	0.00960507	15.0708	-0.628785	0.857713	-0.733095	0.463501	0.568373	15.0708	-2.32063	0.998977	-2.32301	0.0201786	0.0491341
1700028N14Rik	17.4963	26.4024	38.9815	8.55197	16.0042	9.23484	20.4749	53.7585	22.9645	41.0955	1700028N14Rik	25.4965	0.484529	0.638132	0.759293	0.447677	0.538595	25.4965	-1.05426	0.614183	-1.71653	0.0860652	0.145202	25.4965	1.53879	0.618286	2.48881	0.0128173	0.0335401
1700029H14Rik	33.8262	162.297	163.145	24.101	40.0104	52.3307	33.1499	80.6377	52.308	31.7022	1700029H14Rik	67.3508	-1.14069	0.556253	-2.05066	0.0403002	0.0679978	67.3508	-1.69188	0.52026	-3.252	0.00114598	0.00332373	67.3508	0.551197	0.532268	1.03556	0.300406	0.429955
1700029I15Rik	17.4963	41.9333	33.5674	13.2167	21.3389	31.8089	13.65	50.5962	0	7.04494	1700029I15Rik	23.0653	-0.715228	0.968816	-0.73825	0.460362	0.550659	23.0653	-0.639976	0.898412	-0.712342	0.476253	0.580535	23.0653	-0.0752522	0.916111	-0.0821431	0.934533	0.959366
1700029J07Rik	26.8277	4.65925	36.0939	0	12.0031	2.05219	1.94999	6.32453	0	4.69663	1700029J07Rik	9.46073	-2.63522	1.38855	-1.89782	0.0577197	0.0934034	9.46073	-2.55334	1.2667	-2.01574	0.043827	0.0820447	9.46073	-0.0818816	1.35521	-0.0604199	0.951821	0.970189
1700030C10Rik	19.8292	15.5308	1.8047	0	12.0031	30.7828	6.82498	14.2302	0	12.9157	1700030C10Rik	11.3922	-0.440677	1.39241	-0.316486	0.751634	0.810066	11.3922	0.0133096	1.28637	0.0103466	0.991745	0.994612	11.3922	-0.453986	1.3095	-0.346688	0.728826	0.816036
1700030C12Rik	34.9926	16.3074	27.7923	0	10.6694	0	0	4.7434	0	3.52247	1700030C12Rik	9.80277	-3.27386	1.53803	-2.1286	0.0332873	0.0572217	9.80277	-3.39852	1.40942	-2.41129	0.0158964	0.034113	9.80277	0.124666	1.51895	0.082074	0.934588	0.959366
1700030J22Rik	34.9926	21.7432	33.9283	59.8638	53.3472	52.3307	34.1249	23.717	11.4822	16.4382	1700030J22Rik	34.1968	-0.825086	0.553684	-1.49017	0.136179	0.198074	34.1968	0.724725	0.483204	1.49983	0.133658	0.210182	34.1968	-1.54981	0.520244	-2.97901	0.00289185	0.00940354
1700030K09Rik	185.461	127.353	79.4067	63.751	113.363	113.896	117.975	101.192	22.9645	62.2303	1700030K09Rik	98.7593	-1.07418	0.473029	-2.27085	0.0231558	0.0414574	98.7593	-0.349459	0.433986	-0.805233	0.420685	0.528531	98.7593	-0.72472	0.446474	-1.62321	0.104545	0.18959
1700034H15Rik	23.3284	7.76542	12.6329	8.55197	0	9.23484	13.65	14.2302	2.55161	16.4382	1700034H15Rik	10.8383	-0.386629	1.08783	-0.355411	0.722281	0.78606	10.8383	-0.86166	1.01651	-0.847666	0.396624	0.504945	10.8383	0.475031	1.0397	0.456892	0.647749	0.752967
1700034P13Rik	16.3299	20.1901	39.7033	10.8843	10.6694	5.13046	3.89999	18.9736	15.3097	4.69663	1700034P13Rik	14.5787	-0.996083	0.844942	-1.17888	0.238447	0.320089	14.5787	-1.7494	0.795947	-2.19788	0.0279573	0.0556071	14.5787	0.753317	0.827787	0.910037	0.362803	0.494321
1700037C18Rik	17.4963	52.0283	38.2596	14.7716	18.6715	61.5656	39.9749	39.5283	29.3435	25.8315	1700037C18Rik	33.7471	-0.201146	0.650928	-0.309014	0.757311	0.814895	33.7471	-0.100321	0.60207	-0.166627	0.867663	0.907105	33.7471	-0.100824	0.614422	-0.164096	0.869655	0.916233
1700037H04Rik	255.446	261.695	311.13	274.44	302.746	497.655	438.749	358.917	484.806	457.921	1700037H04Rik	364.35	0.650199	0.238219	2.72942	0.00634455	0.012877	364.35	0.451217	0.222321	2.02957	0.0424001	0.0797072	364.35	0.198982	0.222866	0.892833	0.371947	0.502872
1700039M10Rik	0	10.8716	0	2.33236	10.6694	0	0.974997	0	11.4822	0	1700039M10Rik	3.63306	0.08603	2.43889	0.0352742	0.971861	0.979701	3.63306	-0.0691676	2.27277	-0.0304332	0.975722	0.983534	3.63306	0.155198	2.29389	0.0676569	0.946059	0.966589
1700040L02Rik	13.9971	10.095	0.360939	0	0	15.3914	0	0	0	2.34831	1700040L02Rik	4.21927	-3.31005	2.42417	-1.36544	0.172116	0.241938	4.21927	-1.07132	2.07208	-0.517025	0.605139	0.698563	4.21927	-2.23873	2.31634	-0.966493	0.333797	0.464599
1700041G16Rik	18.6627	7.76542	21.2954	0	4.00104	1.02609	0	0	3.82741	10.5674	1700041G16Rik	6.71455	-1.70525	1.44613	-1.17918	0.238326	0.319971	6.71455	-3.79946	1.45886	-2.6044	0.0092035	0.0210755	6.71455	2.09422	1.51175	1.3853	0.165962	0.27211
1700047I17Rik2	409.414	392.93	303.55	548.881	488.127	606.421	554.773	630.872	608.559	604.691	1700047I17Rik2	514.822	0.745426	0.163422	4.56135	5.08247e-06	1.67601e-05	514.822	0.585327	0.152285	3.84363	0.000121226	0.000429957	514.822	0.160099	0.152579	1.04928	0.294047	0.42342
1700049G17Rik	41.9912	53.5814	46.5612	39.65	52.0136	27.7045	13.65	18.9736	36.9983	32.8764	1700049G17Rik	36.4	-0.671761	0.569918	-1.1787	0.238518	0.320134	36.4	-0.519167	0.523793	-0.991168	0.321604	0.427865	36.4	-0.152595	0.542674	-0.28119	0.778564	0.853268
1700052K11Rik	107.311	97.0677	107.199	69.9707	77.3535	44.122	51.6748	63.2453	39.5499	50.4888	1700052K11Rik	70.7982	-1.02945	0.379681	-2.71134	0.00670117	0.0135329	70.7982	-0.775803	0.345781	-2.24363	0.0248565	0.0502391	70.7982	-0.253642	0.364363	-0.696124	0.486351	0.614483
1700054O19Rik	47.8233	59.7937	95.288	5.44216	0	0	3.89999	6.32453	6.37902	4.69663	1700054O19Rik	22.9647	-3.55521	0.832771	-4.26914	1.9623e-05	5.97478e-05	22.9647	-4.74365	0.821308	-5.77572	7.66243e-09	4.98968e-08	22.9647	1.18843	0.909501	1.30669	0.191319	0.30432
1700055D18Rik	108.477	44.2629	100.341	17.8814	30.6747	38.9915	8.77497	53.7585	36.9983	38.7472	1700055D18Rik	47.8908	-0.969816	0.560815	-1.7293	0.0837557	0.129537	47.8908	-1.81884	0.528503	-3.44149	0.000578524	0.0017845	47.8908	0.849019	0.54282	1.56409	0.117796	0.208397
1700056E22Rik	24.4948	27.179	35.0111	24.8785	4.00104	7.18265	21.4499	11.0679	3.82741	42.2697	1700056E22Rik	20.1362	-0.594449	0.887398	-0.669878	0.502935	0.591713	20.1362	-0.993645	0.827946	-1.20013	0.230088	0.327299	20.1362	0.399196	0.846016	0.471854	0.637031	0.744619
1700056N10Rik	137.638	166.18	198.517	47.4246	57.3483	43.0959	29.2499	77.4755	99.5127	65.7528	1700056N10Rik	92.2194	-1.05476	0.350126	-3.0125	0.00259102	0.00569688	92.2194	-1.93085	0.331114	-5.83137	5.49745e-09	3.63418e-08	92.2194	0.876088	0.343496	2.5505	0.0107567	0.0288908
1700061G19Rik	0	3.88271	0	2.33236	9.33577	12.3131	11.7	22.1358	6.37902	21.1348	1700061G19Rik	8.92136	3.72117	1.34718	2.7622	0.00574137	0.0117468	8.92136	2.82462	1.28378	2.20025	0.0277895	0.0553445	8.92136	0.896554	1.14446	0.783384	0.433402	0.564711
1700064M15Rik	9.33137	17.0839	15.1595	0.777452	0	7.18265	1.94999	15.8113	0	0	1700064M15Rik	6.72962	-1.43217	1.60073	-0.894697	0.370949	0.463264	6.72962	-2.48014	1.51724	-1.63464	0.102124	0.167296	6.72962	1.04797	1.56352	0.670262	0.502691	0.628909
1700065D16Rik	30.3269	64.453	34.6502	13.9941	0	4.10437	7.79998	17.3925	1.2758	3.52247	1700065D16Rik	17.7519	-2.58158	1.02059	-2.5295	0.0114226	0.0219466	17.7519	-2.69663	0.938082	-2.87462	0.00404515	0.0101914	17.7519	0.115044	0.998268	0.115243	0.908252	0.941891
1700066M21Rik	87.4816	75.3246	90.5958	123.615	112.029	99.531	144.3	104.355	38.2741	75.146	1700066M21Rik	95.0651	-0.227695	0.374251	-0.608401	0.542922	0.629391	95.0651	0.505093	0.341331	1.47977	0.138934	0.217272	95.0651	-0.732788	0.350984	-2.08781	0.0368152	0.0811558
1700067K01Rik	2.33284	5.43579	18.4079	0	0	0	3.89999	11.0679	10.2064	18.7865	1700067K01Rik	7.01374	0.585945	1.35569	0.432211	0.665588	0.738692	7.01374	-3.16888	1.44411	-2.19436	0.0282099	0.0560504	7.01374	3.75482	1.44775	2.59356	0.00949875	0.0259468
1700071M16Rik	0	7.76542	1.44376	19.4363	5.33472	11.287	9.74997	12.6491	11.4822	12.9157	1700071M16Rik	9.20642	1.99406	1.12464	1.77307	0.0762167	0.119159	9.20642	1.89775	1.05233	1.80338	0.0713282	0.124121	9.20642	0.0963094	1.00938	0.0954147	0.923985	0.953553
1700072G22Rik	18.6627	17.0839	33.9283	0	0	0	0	1.58113	3.82741	0	1700072G22Rik	7.50835	-3.70248	1.45782	-2.53973	0.0110937	0.0213967	7.50835	-6.97179	1.56534	-4.45386	8.43402e-06	3.61799e-05	7.50835	3.2693	1.71611	1.90507	0.0567715	0.115916
1700084E18Rik	6.99853	19.4135	1.44376	0	12.0031	10.2609	9.74997	20.5547	0	15.264	1700084E18Rik	9.56886	0.367369	1.40771	0.26097	0.794116	0.843612	9.56886	-0.21664	1.31901	-0.164245	0.869538	0.90873	9.56886	0.584009	1.32698	0.440103	0.659863	0.76246
1700086O06Rik	5.8321	15.5308	18.047	3.88726	0	16.4175	4.87499	14.2302	0	3.52247	1700086O06Rik	8.23423	-1.18763	1.37626	-0.862939	0.388171	0.480296	8.23423	-1.06412	1.26745	-0.839571	0.401149	0.509561	8.23423	-0.123516	1.31399	-0.0940008	0.925109	0.954086
1700088E04Rik	12.8306	17.0839	5.05315	20.9912	12.0031	18.4697	1.94999	25.2981	21.6887	5.87079	1700088E04Rik	14.1239	0.606176	0.953698	0.635606	0.525033	0.612623	14.1239	0.219968	0.891508	0.246737	0.805112	0.862301	14.1239	0.386208	0.89581	0.431127	0.666376	0.76769
1700093K21Rik	24.4948	17.8605	15.5204	0	0	0	0	7.90566	0	0	1700093K21Rik	6.57814	-2.92907	1.67675	-1.74687	0.0806596	0.125287	6.57814	-6.69676	1.78403	-3.75372	0.00017423	0.000596898	6.57814	3.76769	1.87684	2.00747	0.0446999	0.0954007
1700094J05Rik	10.4978	0.776542	0	0	14.6705	4.10437	7.79998	0	11.4822	2.34831	1700094J05Rik	5.16797	0.362632	1.90531	0.190327	0.849053	0.886885	5.16797	0.866787	1.76075	0.492284	0.622519	0.713489	5.16797	-0.504155	1.77633	-0.283818	0.77655	0.851823
1700096K18Rik	24.4948	31.0617	49.0878	17.1039	52.0136	24.6262	34.1249	42.6906	31.8951	39.9213	1700096K18Rik	34.702	0.110847	0.564883	0.196231	0.84443	0.882707	34.702	-0.158068	0.525865	-0.300586	0.76373	0.828939	34.702	0.268915	0.534888	0.50275	0.61514	0.726137
1700099I09Rik	19.8292	48.1456	85.5426	3.10981	13.3368	0	3.89999	14.2302	3.82741	29.3539	1700099I09Rik	22.1276	-1.69772	0.94568	-1.79523	0.0726166	0.114245	22.1276	-3.39227	0.91684	-3.69996	0.000215634	0.000724004	22.1276	1.69456	0.942836	1.7973	0.0722884	0.140686
1700101I11Rik	46.6568	67.5591	46.9221	5.44216	9.33577	36.9393	6.82498	30.0415	22.9645	30.5281	1700101I11Rik	30.3214	-0.948405	0.697849	-1.35904	0.174134	0.244311	30.3214	-1.88109	0.659201	-2.85359	0.00432277	0.0107996	30.3214	0.932687	0.67685	1.37798	0.168209	0.275157
1700102P08Rik	55.9882	40.3802	56.6675	2.33236	5.33472	16.4175	2.92499	18.9736	47.2048	45.7921	1700102P08Rik	29.2016	-0.444806	0.68912	-0.645469	0.518623	0.606309	29.2016	-2.93462	0.688687	-4.26118	2.03353e-05	8.21337e-05	29.2016	2.48981	0.699115	3.56137	0.000368919	0.00155355
1700109H08Rik	543.552	639.871	655.827	148.493	261.401	173.41	108.225	706.766	493.736	449.702	1700109H08Rik	418.098	-0.159539	0.25951	-0.614772	0.538705	0.625569	418.098	-1.83578	0.246273	-7.45424	9.03869e-14	9.36146e-13	418.098	1.67624	0.247955	6.76025	1.37756e-11	2.14995e-10
1700110K17Rik	55.9882	31.0617	12.9938	7.77452	0	22.574	3.89999	0	8.93063	0	1700110K17Rik	14.3223	-3.45904	1.33798	-2.58528	0.00972994	0.0189862	14.3223	-1.94582	1.16673	-1.66775	0.0953663	0.158175	14.3223	-1.51323	1.28557	-1.17708	0.239162	0.361155
1700112E06Rik	125.973	151.426	166.032	291.544	300.078	225.74	235.949	330.457	343.191	311.152	1700112E06Rik	248.154	1.1404	0.213955	5.33006	9.81787e-08	3.92069e-07	248.154	0.821905	0.200081	4.10785	3.9936e-05	0.000153773	248.154	0.318491	0.198468	1.60474	0.10855	0.195188
1700112H15Rik	12.8306	5.43579	17.686	0	0	0	0.974997	6.32453	11.4822	0	1700112H15Rik	5.47342	-1.02363	1.53609	-0.666387	0.505164	0.593472	5.47342	-5.29547	1.72427	-3.07114	0.00213243	0.00576197	5.47342	4.27184	1.75683	2.43157	0.0150337	0.0383481
1700112J16Rik	106.144	152.979	175.417	11.6618	33.342	25.6523	7.79998	25.2981	15.3097	1.17416	1700112J16Rik	55.4778	-3.41317	0.673206	-5.07003	3.97759e-07	1.493e-06	55.4778	-2.90635	0.604029	-4.81161	1.49716e-06	7.24742e-06	55.4778	-0.50682	0.655249	-0.773477	0.43924	0.570185
1700113A16Rik	15.1635	2.32963	17.3251	4.66471	0	17.4436	6.82498	18.9736	6.37902	31.7022	1700113A16Rik	12.0806	0.709974	1.1203	0.633735	0.526254	0.613583	12.0806	-0.676502	1.06494	-0.63525	0.525266	0.626232	12.0806	1.38648	1.06669	1.29979	0.193673	0.307079
1700120C14Rik	2.33284	10.8716	19.4907	0	1.33368	5.13046	10.725	15.8113	29.3435	7.04494	1700120C14Rik	10.2084	0.647656	1.19862	0.540337	0.588965	0.671725	10.2084	-1.3679	1.15743	-1.18185	0.237265	0.335711	10.2084	2.01556	1.16007	1.73744	0.0823092	0.156322
1700122E12Rik	5.8321	10.8716	13.7157	8.55197	9.33577	0	15.6	4.7434	8.93063	7.04494	1700122E12Rik	8.4626	-0.563586	1.15907	-0.48624	0.626797	0.704671	8.4626	-0.291658	1.06219	-0.274582	0.783638	0.845149	8.4626	-0.271928	1.10047	-0.247102	0.804829	0.871873
1700123I01Rik	24.4948	59.0172	57.0284	0	4.00104	0	0.974997	0	0	0	1700123I01Rik	14.5516	-7.58178	1.54372	-4.91138	9.04396e-07	3.26975e-06	14.5516	-5.42495	1.16257	-4.66635	3.06595e-06	1.41331e-05	14.5516	-2.15683	1.65162	-1.30589	0.191591	0.304581
1700123M08Rik	10.4978	31.8382	38.9815	12.4392	5.33472	5.13046	1.94999	15.8113	2.55161	7.04494	1700123M08Rik	13.158	-1.71151	0.973694	-1.75775	0.0787897	0.122674	13.158	-2.11676	0.90487	-2.33929	0.0193202	0.0403547	13.158	0.405245	0.954346	0.424631	0.671106	0.771465
1700123O20Rik	201.791	287.32	339.283	447.035	288.075	283.202	400.724	403.189	350.846	393.343	1700123O20Rik	339.481	0.461125	0.239371	1.9264	0.0540542	0.0882013	339.481	0.356248	0.223032	1.5973	0.110199	0.178291	339.481	0.104877	0.22424	0.4677	0.639999	0.746358
1810006J02Rik	6.99853	3.10617	2.52658	1.5549	1.33368	14.3653	13.65	11.0679	19.1371	0	1810006J02Rik	7.37401	1.28781	1.39378	0.923969	0.355502	0.447597	7.37401	0.913242	1.30511	0.699745	0.484087	0.587178	7.37401	0.374567	1.29211	0.289888	0.771902	0.848538
1810010H24Rik	13.9971	12.4247	6.85785	0.777452	0	0	3.89999	14.2302	1.2758	18.7865	1810010H24Rik	7.22495	0.0527318	1.29315	0.0407778	0.967473	0.976261	7.22495	-3.19126	1.35437	-2.35627	0.0184595	0.0387857	7.22495	3.244	1.36672	2.37356	0.0176176	0.0438981
1810011H11Rik	10.4978	45.0394	37.1768	221.574	329.419	336.558	304.199	271.955	244.954	248.921	1810011H11Rik	205.029	2.99307	0.332316	9.0067	2.12356e-19	2.00623e-18	205.029	3.21493	0.311778	10.3116	6.24591e-25	1.24596e-23	205.029	-0.221864	0.291643	-0.76074	0.446812	0.577053
1810011O10Rik	866.651	998.633	1277.36	279.105	441.448	260.628	324.674	86.9623	54.8596	179.646	1810011O10Rik	476.997	-3.28277	0.307818	-10.6646	1.48975e-26	2.02883e-25	476.997	-1.68564	0.277594	-6.07233	1.26067e-09	8.86121e-09	476.997	-1.59713	0.291858	-5.47227	4.44319e-08	4.18838e-07
1810013D15Rik	23.3284	19.4135	23.4611	0.777452	9.33577	0	2.92499	12.6491	0	12.9157	1810013D15Rik	10.4806	-1.37726	1.24301	-1.108	0.26786	0.353294	10.4806	-2.82429	1.19552	-2.36241	0.0181568	0.0382537	10.4806	1.44703	1.23075	1.17573	0.239704	0.361748
1810013L24Rik	3562.25	3697.89	3937.49	1837.9	1776.46	1909.56	1759.87	2333.75	2103.8	2044.21	1810013L24Rik	2496.32	-0.790696	0.0915034	-8.64117	5.56427e-18	4.89494e-17	2496.32	-1.03611	0.0852027	-12.1606	5.03995e-34	1.44207e-32	2496.32	0.245418	0.0868841	2.82466	0.00473309	0.0143649
1810014B01Rik	86.3151	70.6653	73.6316	70.7481	70.6851	60.5395	83.8498	107.517	65.066	82.191	1810014B01Rik	77.1209	0.14326	0.34718	0.412637	0.679872	0.750527	77.1209	-0.100091	0.322713	-0.310153	0.756444	0.823608	77.1209	0.24335	0.329132	0.73937	0.459682	0.589331
1810019D21Rik	16.3299	0	13.3548	0	24.0063	4.10437	0	4.7434	2.55161	2.34831	1810019D21Rik	6.74386	-1.63018	1.79293	-0.909226	0.363231	0.45554	6.74386	-0.515878	1.62536	-0.317392	0.750946	0.819299	6.74386	-1.1143	1.69692	-0.656662	0.511398	0.63657
1810021B22Rik	13.9971	8.54196	26.3486	27.2108	34.6757	21.548	12.675	1.58113	5.10322	2.34831	1810021B22Rik	15.403	-2.43608	0.952831	-2.55668	0.0105678	0.0204567	15.403	0.535852	0.745451	0.71883	0.472246	0.576684	15.403	-2.97193	0.909289	-3.26841	0.00108153	0.0039934
1810022K09Rik	478.233	430.204	646.082	653.837	681.511	553.064	663.973	1079.91	903.27	1178.85	1810022K09Rik	726.894	1.01877	0.173652	5.86677	4.44363e-09	2.03624e-08	726.894	0.294317	0.163019	1.80542	0.0710093	0.123617	726.894	0.724458	0.162626	4.45475	8.39904e-06	5.12936e-05
1810024B03Rik	33.8262	24.8493	20.9345	17.8814	42.6778	48.2264	10.725	28.4604	5.10322	10.5674	1810024B03Rik	24.3252	-0.864378	0.778072	-1.11092	0.266602	0.351935	24.3252	0.172035	0.702878	0.244758	0.806644	0.863387	24.3252	-1.03641	0.73365	-1.41268	0.15775	0.262206
1810026B05Rik	346.427	306.734	325.928	298.541	313.415	162.123	223.274	297.253	255.161	329.938	1810026B05Rik	285.879	-0.148912	0.245537	-0.606476	0.544199	0.630439	285.879	-0.388595	0.228748	-1.69879	0.0893588	0.149807	285.879	0.239683	0.232104	1.03265	0.301767	0.431248
1810026J23Rik	579.711	670.156	641.75	505.344	374.764	594.108	427.049	542.328	535.838	489.623	1810026J23Rik	536.067	-0.272893	0.178297	-1.53055	0.12588	0.184834	536.067	-0.406583	0.165775	-2.45262	0.014182	0.0309018	536.067	0.13369	0.168603	0.792926	0.427821	0.559412
1810030O07Rik	659.028	618.127	722.962	844.313	890.899	949.136	1078.35	1045.13	847.134	873.573	1810030O07Rik	852.865	0.463999	0.142713	3.25127	0.0011489	0.0026852	852.865	0.494555	0.132673	3.72761	0.000193302	0.000656155	852.865	-0.030556	0.133516	-0.228856	0.81898	0.881309
1810032O08Rik	16.3299	17.8605	33.9283	4.66471	6.66841	33.8611	5.84998	45.8528	11.4822	23.4831	1810032O08Rik	19.9981	0.226815	0.867116	0.261574	0.79365	0.843266	19.9981	-0.846242	0.819855	-1.03218	0.301986	0.406442	19.9981	1.07306	0.826981	1.29756	0.194439	0.307992
1810034E14Rik	162.133	154.532	117.666	117.395	120.031	85.1657	140.4	50.5962	30.6193	61.0562	1810034E14Rik	103.959	-1.60375	0.354428	-4.52491	6.04207e-06	1.97331e-05	103.959	-0.317407	0.312834	-1.01462	0.310288	0.415449	103.959	-1.28635	0.3373	-3.81366	0.000136926	0.000645188
1810037I17Rik	333.596	267.907	286.225	349.076	284.074	308.854	296.399	396.864	515.425	425.045	1810037I17Rik	346.347	0.596455	0.185313	3.21863	0.00128805	0.00298252	346.347	0.071848	0.17367	0.413703	0.679091	0.760269	346.347	0.524607	0.174574	3.00506	0.0026553	0.00873586
1810041L15Rik	12.8306	10.095	6.49691	13.2167	12.0031	22.574	36.0749	9.48679	3.82741	5.87079	1810041L15Rik	13.2476	-0.608909	0.892075	-0.682576	0.494875	0.584212	13.2476	1.12469	0.774565	1.45202	0.146495	0.227194	13.2476	-1.7336	0.832492	-2.08242	0.0373044	0.0819992
1810043G02Rik	171.464	248.493	179.387	370.067	374.764	307.828	352.949	184.992	330.433	157.337	1810043G02Rik	267.772	0.16715	0.272998	0.612275	0.540356	0.627101	267.772	0.814156	0.251856	3.23263	0.00122657	0.00353216	267.772	-0.647006	0.254849	-2.53878	0.0111239	0.0297034
1810043H04Rik	197.125	245.387	285.864	280.66	189.383	279.097	343.199	518.611	354.674	555.376	1810043H04Rik	324.938	0.9652	0.248368	3.88617	0.000101836	0.000281341	324.938	0.166409	0.233414	0.712934	0.475887	0.580255	324.938	0.798792	0.232984	3.42852	0.000606886	0.00241053
1810049J17Rik	16.3299	58.2406	9.38443	11.6618	8.00209	23.6001	10.725	9.48679	0	1.17416	1810049J17Rik	14.8605	-3.05009	1.11323	-2.73986	0.00614648	0.0125019	14.8605	-1.04632	0.941098	-1.1118	0.266222	0.367145	14.8605	-2.00378	1.06844	-1.87543	0.0607338	0.122226
1810055G02Rik	668.359	401.472	501.706	347.521	368.096	293.463	282.749	401.608	505.219	416.826	1810055G02Rik	418.702	-0.243236	0.208805	-1.1649	0.244061	0.326593	418.702	-0.695099	0.195147	-3.56193	0.000368138	0.00118143	418.702	0.451863	0.19794	2.28284	0.02244	0.0537019
1810058I24Rik	478.233	419.333	504.232	793.001	744.194	856.788	754.648	743.132	833.1	675.14	1810058I24Rik	680.18	0.681373	0.143097	4.76163	1.9204e-06	6.67057e-06	680.18	0.751091	0.132848	5.65378	1.56957e-08	9.92797e-08	680.18	-0.0697186	0.133316	-0.522958	0.601003	0.714262
1810062G17Rik	13.9971	5.43579	13.7157	9.32942	14.6705	4.10437	3.89999	3.16226	0	0	1810062G17Rik	6.83151	-3.54461	1.52238	-2.32833	0.0198946	0.0362216	6.83151	-0.475789	1.11707	-0.425927	0.670161	0.753162	6.83151	-3.06882	1.47485	-2.08077	0.0374545	0.0822557
1810062O18Rik	9.33137	31.0617	14.7985	22.5461	13.3368	7.18265	20.4749	7.90566	6.37902	12.9157	1810062O18Rik	14.5932	-1.01865	0.848976	-1.19986	0.230193	0.310699	14.5932	-0.209452	0.760542	-0.275399	0.78301	0.844633	14.5932	-0.809202	0.807399	-1.00223	0.316231	0.446688
2010001A14Rik	22.162	7.76542	25.6267	41.9824	8.00209	13.3392	14.625	4.7434	6.37902	8.2191	2010001A14Rik	15.2844	-1.51526	0.911367	-1.66262	0.0963885	0.146557	15.2844	0.0847345	0.795271	0.106548	0.915148	0.942258	15.2844	-1.59999	0.864253	-1.8513	0.0641264	0.127697
2010005H15Rik	0	0	0	0	0	0	2.92499	18.9736	10.2064	32.8764	2010005H15Rik	6.49814	7.35207	1.9103	3.84864	0.000118776	0.000324606	6.49814	2.55234	2.00864	1.27068	0.203841	0.296928	6.49814	4.79973	1.64075	2.92532	0.00344101	0.010933
2010007H06Rik	38.4919	12.4247	17.686	0	0	11.287	0	0	0	0	2010007H06Rik	7.98896	-6.53946	2.03559	-3.21256	0.00131559	0.00304049	7.98896	-3.01573	1.6134	-1.86918	0.061598	0.109476	7.98896	-3.52373	1.99182	-1.76911	0.0768761	0.147813
2010008C14Rik	27.9941	49.6987	18.047	47.4246	52.0136	41.0437	36.0749	7.90566	1.2758	0	2010008C14Rik	28.1478	-3.50614	0.86591	-4.04908	5.14192e-05	0.000148223	28.1478	0.473595	0.617524	0.766926	0.443126	0.549213	28.1478	-3.97973	0.833649	-4.77387	1.80717e-06	1.26087e-05
2010013B24Rik	17.4963	23.2963	15.8813	9.32942	5.33472	8.20874	16.575	7.90566	7.65483	10.5674	2010013B24Rik	12.225	-1.10974	0.832398	-1.33319	0.18247	0.254202	12.225	-0.924363	0.755149	-1.22408	0.220922	0.316699	12.225	-0.185381	0.805401	-0.230172	0.817958	0.88099
2010015M23Rik	23.3284	30.2851	31.0408	3.88726	28.0073	11.287	5.84998	18.9736	31.8951	0	2010015M23Rik	18.4555	-0.742589	1.01255	-0.733384	0.463324	0.55354	18.4555	-1.22832	0.946253	-1.29809	0.194257	0.285828	18.4555	0.485731	0.965278	0.503203	0.614822	0.725961
2010016I18Rik	54.8218	27.179	31.7627	33.4304	5.33472	15.3914	15.6	47.434	29.3435	24.6573	2010016I18Rik	28.4955	-0.162131	0.664145	-0.244119	0.807138	0.855085	28.4955	-1.08544	0.627268	-1.73043	0.0835536	0.141696	28.4955	0.923313	0.638069	1.44704	0.147885	0.249227
2010107E04Rik	1475.52	1562.4	1674.4	2274.05	2562	2098.36	2403.37	2600.96	3470.19	3592.92	2010107E04Rik	2371.42	1.03575	0.126632	8.17924	2.85633e-16	2.26957e-15	2371.42	0.569791	0.118529	4.80717	1.53085e-06	7.40208e-06	2371.42	0.465964	0.11833	3.93783	8.22229e-05	0.000410053
2010109A12Rik	86.3151	71.4419	101.063	3.10981	1.33368	6.15656	0	11.0679	3.82741	4.69663	2010109A12Rik	28.9012	-3.76019	0.745886	-5.04124	4.62518e-07	1.72087e-06	28.9012	-5.00119	0.744813	-6.7147	1.88459e-11	1.58567e-10	28.9012	1.241	0.833006	1.48979	0.13628	0.233867
2010109I03Rik	12.8306	3.88271	12.9938	1.5549	0	0	0	3.16226	10.2064	0	2010109I03Rik	4.46308	-1.15326	1.70271	-0.677311	0.498209	0.587372	4.46308	-4.39568	1.83109	-2.40058	0.0163691	0.0349992	4.46308	3.24241	1.87305	1.73108	0.0834367	0.158005
2010110E17Rik	29.1605	21.7432	57.3894	32.653	41.3441	24.6262	7.79998	42.6906	38.2741	28.1798	2010110E17Rik	32.3861	-0.00661477	0.645217	-0.010252	0.99182	0.994101	32.3861	-0.461089	0.60311	-0.764519	0.444558	0.550667	32.3861	0.454474	0.612336	0.742197	0.457968	0.58802
2010111I01Rik	1446.36	1417.19	1523.53	1268.02	2121.89	1387.28	1355.25	1279.14	1275.8	1612.12	2010111I01Rik	1468.66	-0.0739166	0.170862	-0.432611	0.665298	0.738466	1468.66	0.0659485	0.159224	0.414187	0.678737	0.760035	1468.66	-0.139865	0.160187	-0.873134	0.38259	0.513991
2010204K13Rik	18.6627	7.76542	0.721879	24.8785	10.6694	9.23484	5.84998	9.48679	14.0338	1.17416	2010204K13Rik	10.2478	-0.099449	1.1933	-0.0833394	0.933582	0.951916	10.2478	0.536458	1.09361	0.490538	0.623754	0.714278	10.2478	-0.635907	1.11794	-0.568818	0.569479	0.687518
2010300C02Rik	13.9971	50.4752	8.66255	17.8814	16.0042	9.23484	16.575	12.6491	0	10.5674	2010300C02Rik	15.6047	-1.66386	0.999143	-1.66529	0.0958552	0.14589	15.6047	-0.70331	0.897775	-0.783393	0.433396	0.540426	15.6047	-0.960551	0.951478	-1.00954	0.312718	0.443467
2010310C07Rik	300.937	375.07	473.913	49.7569	172.045	109.792	101.4	72.7321	95.6853	52.8371	2010310C07Rik	180.417	-2.3817	0.375864	-6.33661	2.34868e-10	1.20453e-09	180.417	-1.83713	0.343083	-5.35477	8.5664e-08	4.9563e-07	180.417	-0.544574	0.359086	-1.51656	0.129379	0.224354
2010315B03Rik	160.966	131.236	176.499	130.612	57.3483	154.94	149.175	197.642	176.061	143.247	2010315B03Rik	147.773	0.137614	0.337907	0.407255	0.683821	0.754102	147.773	-0.340076	0.316084	-1.0759	0.281971	0.384837	147.773	0.47769	0.319297	1.49607	0.134636	0.231629
2010320M18Rik	113.143	48.9221	109.365	31.0981	58.682	50.2786	44.8499	60.083	70.1692	66.9269	2010320M18Rik	65.3517	-0.459441	0.431072	-1.06581	0.286509	0.373715	65.3517	-0.977788	0.403152	-2.42536	0.0152932	0.0329977	65.3517	0.518347	0.413339	1.25405	0.209824	0.326065
2200002D01Rik	31.4934	17.0839	18.7689	49.7569	97.3587	40.0176	30.2249	20.5547	56.1354	24.6573	2200002D01Rik	38.6052	0.612119	0.612336	0.999646	0.317482	0.40727	38.6052	1.28574	0.562916	2.28407	0.0223671	0.0457959	38.6052	-0.673623	0.566443	-1.18922	0.234354	0.355527
2210011C24Rik	13.9971	0	1.44376	13.2167	21.3389	33.8611	24.3749	1.58113	0	0	2210011C24Rik	10.9814	-3.34544	1.6895	-1.98014	0.0476876	0.0788116	10.9814	2.25546	1.14886	1.96322	0.0496207	0.0912424	10.9814	-5.6009	1.61261	-3.4732	0.000514286	0.00208214
2210013O21Rik	139.971	117.258	155.565	95.6266	118.698	132.366	91.6497	113.842	139.063	71.6236	2210013O21Rik	117.566	-0.352382	0.323402	-1.08961	0.275885	0.362081	117.566	-0.333691	0.298872	-1.1165	0.264207	0.36507	117.566	-0.0186916	0.3068	-0.0609245	0.951419	0.969909
2210016F16Rik	872.483	851.09	1110.25	1204.27	1084.28	982.997	937.947	1252.26	1538.62	1453.61	2210016F16Rik	1128.78	0.58022	0.145886	3.97721	6.97279e-05	0.000196958	1128.78	0.152895	0.136467	1.12038	0.262553	0.363384	1128.78	0.427325	0.136836	3.1229	0.00179076	0.00618739
2210016L21Rik	775.67	680.251	707.441	771.232	636.166	841.396	681.523	561.302	711.899	550.68	2210016L21Rik	691.756	-0.244285	0.15774	-1.54865	0.121465	0.179421	691.756	0.025525	0.145781	0.175092	0.861008	0.902423	691.756	-0.26981	0.148494	-1.81697	0.069221	0.13576
2210404O09Rik	186.627	154.532	184.44	227.016	218.724	234.975	133.575	226.102	119.926	200.781	2210404O09Rik	188.67	0.0546057	0.295105	0.185038	0.853199	0.89034	188.67	0.21631	0.273353	0.791322	0.428756	0.536109	188.67	-0.161704	0.27719	-0.58337	0.559644	0.67977
2210406O10Rik	19.8292	19.4135	29.597	0	2.66736	0	0	0	3.82741	5.87079	2210406O10Rik	8.12053	-2.7931	1.32238	-2.11218	0.0346711	0.0593508	8.12053	-5.46794	1.49534	-3.65665	0.00025553	0.000844941	8.12053	2.67484	1.57882	1.69421	0.0902257	0.168347
2210408F21Rik	36.159	54.3579	45.8393	52.8667	112.029	30.7828	38.0249	17.3925	93.1337	3.52247	2210408F21Rik	48.4109	-0.257756	0.77313	-0.333393	0.738838	0.799216	48.4109	0.355508	0.715708	0.496722	0.619385	0.710677	48.4109	-0.613264	0.72462	-0.846325	0.397371	0.529362
2210408I21Rik	107.311	125.023	97.0927	46.6471	72.0188	41.0437	56.5498	42.6906	1.2758	27.0056	2210408I21Rik	61.6658	-2.22999	0.604283	-3.69031	0.000223979	0.000587734	61.6658	-1.02503	0.543372	-1.88643	0.0592369	0.105917	61.6658	-1.20496	0.574581	-2.09711	0.035984	0.0796231
2210411M09Rik	31.4934	27.9555	26.7095	19.4363	1.33368	9.23484	25.3499	15.8113	12.758	5.87079	2210411M09Rik	17.5953	-1.33257	0.861807	-1.54625	0.122044	0.180135	17.5953	-1.03135	0.786575	-1.31119	0.189793	0.280693	17.5953	-0.301221	0.825781	-0.364771	0.715282	0.805896
2210412B16Rik	17.4963	10.095	11.911	13.2167	0	0	10.725	20.5547	16.5855	0	2210412B16Rik	10.0584	-0.0926695	1.42894	-0.0648521	0.948292	0.962506	10.0584	-1.10883	1.34648	-0.823502	0.410223	0.518298	10.0584	1.01616	1.35954	0.747428	0.454805	0.585065
2210417A02Rik	18.6627	11.6481	13.3548	1.5549	18.6715	3.07828	8.77497	6.32453	3.82741	10.5674	2210417A02Rik	9.64647	-1.06293	1.06537	-0.997706	0.318422	0.408384	9.64647	-0.887014	0.973837	-0.910844	0.362378	0.469863	9.64647	-0.175913	1.02273	-0.172002	0.863436	0.91208
2300009A05Rik	44.324	35.7209	55.2237	74.6354	50.6799	68.7482	75.0748	85.3811	110.995	86.8876	2300009A05Rik	68.7671	1.05617	0.372191	2.8377	0.00454397	0.00948531	68.7671	0.571982	0.349132	1.6383	0.10136	0.166301	68.7671	0.484186	0.346945	1.39557	0.162844	0.268518
2310001H17Rik	118.975	100.95	159.174	40.4275	73.3525	34.8872	68.2498	79.0566	77.8241	95.1067	2310001H17Rik	84.8004	-0.592642	0.381569	-1.55317	0.120383	0.17807	84.8004	-1.23478	0.357915	-3.44992	0.000560755	0.00173157	84.8004	0.642138	0.367435	1.74762	0.0805291	0.153594
2310002F09Rik	44.324	48.1456	45.1174	3.88726	8.00209	13.3392	27.2999	20.5547	15.3097	44.618	2310002F09Rik	27.0598	-0.767252	0.709902	-1.08079	0.279793	0.366275	27.0598	-1.80535	0.67281	-2.68329	0.00729014	0.0171801	27.0598	1.03809	0.689695	1.50515	0.132286	0.228279
2310002L09Rik	12.8306	13.9778	10.4672	3.10981	0	0	0	0	0	0	2310002L09Rik	4.03854	-5.66196	2.17289	-2.60573	0.0091678	0.0179822	4.03854	-3.87868	1.88371	-2.05906	0.0394885	0.0749633	4.03854	-1.78328	2.21206	-0.806164	0.420149	0.55163
2310009A05Rik	107.311	91.6319	128.133	86.2971	128.033	195.984	144.3	150.208	156.924	149.118	2310009A05Rik	133.794	0.475356	0.321347	1.47926	0.13907	0.201641	133.794	0.339397	0.299084	1.13479	0.256464	0.357109	133.794	0.13596	0.301304	0.451237	0.651819	0.756081
2310009B15Rik	74.6509	88.5258	119.832	104.179	142.704	185.723	214.499	234.008	188.819	218.393	2310009B15Rik	157.133	1.16541	0.313246	3.72043	0.000198881	0.000525772	157.133	0.763175	0.293305	2.60199	0.00926859	0.0212103	157.133	0.402236	0.291388	1.38041	0.167459	0.274088
2310010G23Rik	17.4963	8.54196	14.4376	2.33236	0	0	5.84998	11.0679	0	0	2310010G23Rik	5.97261	-1.91122	1.71267	-1.11593	0.264454	0.349724	5.97261	-2.6898	1.61202	-1.66859	0.0951988	0.157977	5.97261	0.778583	1.67891	0.463743	0.642832	0.748706
2310010J17Rik	83.9823	69.8888	105.394	69.9707	80.0209	44.122	25.3499	23.717	57.4112	48.1404	2310010J17Rik	60.7997	-0.998953	0.497439	-2.00819	0.044623	0.0742959	60.7997	-0.662449	0.456337	-1.45167	0.146594	0.227307	60.7997	-0.336504	0.472866	-0.711626	0.476696	0.605616
2310011J03Rik	298.604	298.192	403.891	349.853	320.083	430.959	361.724	485.408	492.461	480.23	2310011J03Rik	392.141	0.535579	0.187023	2.86371	0.00418714	0.00878839	392.141	0.126027	0.174875	0.720668	0.471114	0.575717	392.141	0.409552	0.17588	2.32859	0.0198806	0.0485616
2310015A10Rik	179.629	149.096	129.938	160.155	74.6861	136.47	117	249.819	236.024	191.388	2310015A10Rik	162.42	0.567208	0.29537	1.92033	0.0548157	0.0892896	162.42	-0.309476	0.278374	-1.11173	0.266256	0.367145	162.42	0.876685	0.279591	3.1356	0.00171506	0.00596829
2310022A10Rik	899.311	907.001	874.917	1238.48	1192.31	1299.03	1271.4	1759.8	1848.64	1986.67	2310022A10Rik	1327.76	1.06297	0.100462	10.5808	3.6583e-26	4.89965e-25	1327.76	0.48568	0.0943056	5.15006	2.604e-07	1.41366e-06	1327.76	0.57729	0.0938542	6.15093	7.70311e-10	9.62663e-09
2310022B05Rik	589.043	670.156	487.629	494.459	414.775	487.394	459.224	431.649	651.936	486.101	2310022B05Rik	517.237	-0.150171	0.187254	-0.801966	0.422573	0.514179	517.237	-0.323756	0.174321	-1.85724	0.0632768	0.112038	517.237	0.173585	0.176796	0.981834	0.326181	0.45654
2310026L22Rik	32.6598	34.9444	25.9876	2.33236	0	10.2609	7.79998	12.6491	0	0	2310026L22Rik	12.6634	-2.94789	1.30055	-2.26665	0.0234116	0.0418582	12.6634	-2.60188	1.17667	-2.21122	0.0270205	0.0539712	12.6634	-0.346015	1.26388	-0.273771	0.784261	0.858128
2310033P09Rik	458.403	572.311	515.782	674.828	553.478	652.595	654.223	502.8	484.806	473.185	2310033P09Rik	554.241	-0.0854348	0.150638	-0.567152	0.570611	0.654967	554.241	0.297576	0.138384	2.15036	0.0315264	0.0616029	554.241	-0.383011	0.141586	-2.70514	0.00682751	0.0197013
2310034G01Rik	8.16495	6.21234	0.721879	10.8843	12.0031	4.10437	21.4499	36.366	5.10322	5.87079	2310034G01Rik	11.0881	1.69733	1.13173	1.49976	0.133676	0.194784	11.0881	1.33201	1.0611	1.25531	0.209367	0.303541	11.0881	0.365316	1.03839	0.351812	0.724979	0.813209
2310035C23Rik	1504.68	1273.53	1301.19	1250.92	1600.42	1147.17	1222.65	1451.48	1270.7	1311.53	2310035C23Rik	1333.43	-0.0153762	0.13733	-0.111965	0.910851	0.935301	1333.43	-0.0591357	0.127883	-0.462422	0.643779	0.731103	1333.43	0.0437595	0.129064	0.339052	0.734571	0.820125
2310036O22Rik	2128.72	2147.14	2099.22	3094.26	2758.05	3171.65	3478.79	2983.6	3755.97	4242.23	2310036O22Rik	2985.96	0.78558	0.123661	6.35271	2.11557e-10	1.09058e-09	2985.96	0.557223	0.115585	4.82088	1.42926e-06	6.94642e-06	2985.96	0.228358	0.115607	1.97528	0.0482359	0.101651
2310039H08Rik	41.9912	24.0728	31.4017	47.4246	32.0083	52.3307	55.5748	88.5434	67.6176	73.9719	2310039H08Rik	51.4937	1.25015	0.429742	2.90908	0.00362498	0.00771863	51.4937	0.546714	0.405307	1.34889	0.177372	0.265629	51.4937	0.703439	0.400504	1.75638	0.0790228	0.151303
2310039L15Rik	2.33284	3.10617	21.2954	3.10981	0	4.10437	5.84998	6.32453	10.2064	12.9157	2310039L15Rik	6.92453	0.104556	1.25818	0.0831005	0.933772	0.951937	6.92453	-1.46348	1.21213	-1.20736	0.227293	0.323974	6.92453	1.56804	1.22733	1.2776	0.201392	0.316287
2310040G24Rik	65.3196	31.0617	51.9753	37.3177	33.342	31.8089	27.2999	50.5962	44.6532	17.6124	2310040G24Rik	39.0987	-0.399115	0.534217	-0.747104	0.455001	0.545629	39.0987	-0.602104	0.495645	-1.21479	0.224446	0.32067	39.0987	0.202988	0.509791	0.39818	0.690498	0.786786
2310057M21Rik	192.459	192.582	164.949	166.375	208.054	170.331	216.449	306.74	215.611	259.489	2310057M21Rik	209.304	0.509245	0.230969	2.20482	0.0274669	0.0483108	209.304	0.0556147	0.216121	0.257331	0.796923	0.855893	209.304	0.453631	0.21778	2.08298	0.0372535	0.0819201
2310058D17Rik	32.6598	28.732	20.2126	8.55197	20.0052	17.4436	16.575	37.9472	52.308	55.1854	2310058D17Rik	28.9621	0.852363	0.554626	1.53683	0.124336	0.182915	28.9621	-0.800689	0.537694	-1.48912	0.136457	0.213832	28.9621	1.65305	0.537523	3.07531	0.00210282	0.00713025
2310061I04Rik	118.975	119.587	164.227	255.004	266.736	252.419	216.449	230.845	204.129	127.983	2310061I04Rik	195.636	0.46838	0.268998	1.7412	0.0816482	0.126661	195.636	0.872958	0.248193	3.51726	0.000436032	0.0013785	195.636	-0.404578	0.250423	-1.61558	0.106186	0.191931
2310068J16Rik	11.6642	6.98888	14.4376	2.33236	2.66736	2.05219	0.974997	0	7.65483	10.5674	2310068J16Rik	5.93398	-0.841363	1.25878	-0.668397	0.50388	0.59253	5.93398	-2.47197	1.23514	-2.00137	0.0453521	0.0844163	5.93398	1.63061	1.27613	1.27778	0.201328	0.316216
2410004B18Rik	367.423	388.271	439.985	388.726	401.438	377.602	402.674	493.313	611.11	655.18	2410004B18Rik	452.572	0.555258	0.163266	3.40094	0.000671556	0.00163357	452.572	-0.0267524	0.15316	-0.17467	0.861339	0.902603	452.572	0.582011	0.154057	3.77788	0.000158167	0.000733282
2410004P03Rik	6.99853	40.3802	19.1298	5.44216	16.0042	9.23484	1.94999	4.7434	0	29.3539	2410004P03Rik	13.3237	-0.954831	1.17542	-0.812333	0.416601	0.508331	13.3237	-1.46454	1.09863	-1.33306	0.182513	0.271842	13.3237	0.509713	1.12441	0.453316	0.650321	0.754977
2410006H16Rik	625.202	649.966	719.713	531.777	529.471	523.307	522.598	366.823	549.872	405.084	2410006H16Rik	542.381	-0.593839	0.167013	-3.55565	0.000377048	0.000957463	542.381	-0.338206	0.153861	-2.19814	0.0279394	0.0555846	542.381	-0.255633	0.158081	-1.6171	0.105856	0.191576
2410015M20Rik	206.457	178.605	257.711	262.779	366.762	286.28	336.374	252.981	339.364	335.809	2410015M20Rik	282.312	0.526483	0.226518	2.32424	0.0201127	0.0365795	282.312	0.538018	0.210429	2.55677	0.010565	0.0237957	282.312	-0.011535	0.21178	-0.054467	0.956563	0.97311
2410016O06Rik	177.296	135.895	94.5661	133.722	213.389	147.757	136.5	248.238	273.022	214.871	2410016O06Rik	177.526	0.866079	0.291625	2.96983	0.00297962	0.00645528	177.526	0.224517	0.273805	0.819986	0.412224	0.520362	177.526	0.641562	0.273629	2.34464	0.0190453	0.0468695
2410022M11Rik	120.141	132.012	103.59	55.1991	46.6788	30.7828	43.8749	105.936	71.445	142.073	2410022M11Rik	85.1733	-0.151007	0.366134	-0.412438	0.680019	0.75064	85.1733	-1.41974	0.34959	-4.06117	4.88273e-05	0.000185032	85.1733	1.26874	0.355662	3.56725	0.000360747	0.00152103
2410080I02Rik	4.66568	33.3913	14.7985	4.66471	1.33368	0	5.84998	3.16226	0	10.5674	2410080I02Rik	7.84336	-1.93371	1.39296	-1.3882	0.165075	0.233489	7.84336	-2.54988	1.30444	-1.95476	0.050611	0.0927122	7.84336	0.616169	1.36839	0.450287	0.652503	0.756631
2410089E03Rik	1167.59	1296.05	1199.4	877.743	832.217	840.37	730.273	868.041	951.75	678.663	2410089E03Rik	944.209	-0.553479	0.14244	-3.88571	0.000102029	0.000281736	944.209	-0.574139	0.132206	-4.34276	1.40706e-05	5.82143e-05	944.209	0.02066	0.134774	0.153293	0.878167	0.92143
2410131K14Rik	304.436	292.756	305.355	247.23	340.089	145.705	213.524	246.657	289.608	243.051	2410131K14Rik	262.841	-0.21155	0.264168	-0.800816	0.423238	0.514804	262.841	-0.350183	0.245776	-1.4248	0.154214	0.236982	262.841	0.138633	0.249467	0.555715	0.578405	0.695133
2500002B13Rik	41.9912	36.4975	25.6267	7.77452	8.00209	5.13046	10.725	45.8528	26.7919	28.1798	2500002B13Rik	23.6572	-0.0424218	0.602976	-0.0703541	0.943912	0.959206	23.6572	-2.12181	0.601995	-3.52463	0.000424069	0.00134317	23.6572	2.07939	0.612358	3.39571	0.000684509	0.00267877
2500004C02Rik	50.1561	47.3691	40.4252	28.7657	0	36.9393	19.4999	17.3925	39.5499	7.04494	2500004C02Rik	28.7143	-1.1071	0.86447	-1.28067	0.200309	0.275441	28.7143	-1.09667	0.801234	-1.36873	0.171085	0.258031	28.7143	-0.0104324	0.821028	-0.0127065	0.989862	0.994368
2510002D24Rik	125.973	137.448	175.417	183.479	170.711	195.984	133.575	93.2868	53.5838	65.7528	2510002D24Rik	133.521	-1.06178	0.309261	-3.43329	0.000596313	0.00146332	133.521	0.217739	0.275165	0.791303	0.428767	0.536109	133.521	-1.27952	0.292114	-4.38021	1.18565e-05	7.0484e-05
2510009E07Rik	426.91	352.55	358.413	1734.49	1819.14	2130.17	1836.89	1285.46	1397.01	1498.22	2510009E07Rik	1283.93	1.88557	0.127834	14.7501	3.07358e-49	9.19693e-48	1283.93	2.31651	0.119037	19.4603	2.38245e-84	2.06592e-82	1283.93	-0.430943	0.116054	-3.71328	0.000204589	0.000921842
2510016D11Rik	171.464	154.532	173.973	275.218	306.747	356.054	282.749	175.506	248.782	166.73	2510016D11Rik	231.175	0.241694	0.230796	1.04722	0.294999	0.382937	231.175	0.871162	0.211236	4.12412	3.72157e-05	0.00014418	231.175	-0.629468	0.214972	-2.92814	0.00340997	0.0108471
2510017J16Rik	138.804	122.694	190.215	13.2167	34.6757	18.4697	21.4499	104.355	107.168	125.635	2510017J16Rik	87.6682	-0.42533	0.369166	-1.15214	0.249265	0.332509	87.6682	-2.81605	0.370224	-7.60635	2.81939e-14	3.02134e-13	87.6682	2.39072	0.376622	6.3478	2.18417e-10	2.90244e-09
2510039O18Rik	1434.7	1527.46	1410.91	1871.33	1888.49	1948.55	2059.19	1764.54	2202.04	2045.38	2510039O18Rik	1815.26	0.460633	0.106065	4.34291	1.40606e-05	4.36721e-05	1815.26	0.414152	0.0987796	4.19269	2.75662e-05	0.000109135	1815.26	0.0464807	0.0992996	0.468085	0.639724	0.746145
2510046G10Rik	19.8292	10.8716	10.4672	14.7716	16.0042	5.13046	0.974997	26.8792	11.4822	9.39326	2510046G10Rik	12.5804	0.217515	0.968883	0.224501	0.822368	0.866519	12.5804	-0.565093	0.912468	-0.619302	0.535718	0.635473	12.5804	0.782608	0.923521	0.847418	0.396762	0.528684
2600006K01Rik	12.8306	17.8605	0.721879	11.6618	0	4.10437	6.82498	4.7434	12.758	0	2600006K01Rik	7.15055	-0.831879	1.51294	-0.549844	0.582426	0.665515	7.15055	-0.854729	1.40086	-0.610146	0.541765	0.641081	7.15055	0.0228502	1.43915	0.0158775	0.987332	0.992885
2610001J05Rik	768.671	730.726	797.315	747.909	692.18	722.369	745.873	758.943	862.444	884.14	2610001J05Rik	771.057	0.126282	0.12267	1.02945	0.303269	0.392086	771.057	-0.0743683	0.114064	-0.651985	0.514411	0.616437	771.057	0.20065	0.115929	1.7308	0.083488	0.158066
2610002M06Rik	244.948	285.767	294.166	335.859	381.433	379.654	365.624	689.374	475.875	429.741	2610002M06Rik	388.244	0.943526	0.199402	4.73177	2.22573e-06	7.67158e-06	388.244	0.40577	0.186953	2.17044	0.0299736	0.0589688	388.244	0.537755	0.186571	2.8823	0.00394782	0.0123091
2610005L07Rik	443.24	396.036	279.006	232.458	374.764	272.941	292.499	445.879	350.846	434.438	2610005L07Rik	352.211	0.14438	0.228937	0.630655	0.528266	0.615523	352.211	-0.344633	0.214188	-1.60902	0.107612	0.174888	352.211	0.489014	0.21616	2.26228	0.0236804	0.0562111
2610008E11Rik	313.767	221.314	253.379	137.609	137.369	139.549	130.65	110.679	117.374	112.719	2610008E11Rik	167.441	-1.20534	0.242039	-4.97995	6.36017e-07	2.33371e-06	167.441	-0.943196	0.219684	-4.29341	1.75947e-05	7.16092e-05	167.441	-0.262144	0.233295	-1.12366	0.261158	0.386506
2610011E03Rik	9.33137	32.6148	23.1001	0	0	3.07828	6.82498	4.7434	0	10.5674	2610011E03Rik	9.02603	-2.08287	1.38348	-1.50553	0.132187	0.192945	9.02603	-3.12498	1.31604	-2.37454	0.0175707	0.0372104	9.02603	1.04211	1.37429	0.758294	0.448275	0.578542
2610012C04Rik	82.8159	62.8999	122.719	17.8814	48.0125	19.4958	10.725	23.717	1.2758	18.7865	2610012C04Rik	40.8329	-2.63163	0.721697	-3.64645	0.000265885	0.000690976	40.8329	-1.91595	0.650169	-2.94685	0.00321026	0.00830086	40.8329	-0.715681	0.693545	-1.03192	0.302111	0.431691
2610020C07Rik	13.9971	15.5308	24.5439	6.21961	0	5.13046	5.84998	17.3925	0	23.4831	2610020C07Rik	11.2147	-0.410705	1.15627	-0.355199	0.72244	0.786182	11.2147	-2.04365	1.1111	-1.8393	0.065871	0.115883	11.2147	1.63295	1.12858	1.4469	0.147924	0.249268
2610020H08Rik	86.3151	111.822	85.9036	63.751	110.696	131.34	69.2248	71.1509	54.8596	84.5393	2610020H08Rik	86.9602	-0.430518	0.384165	-1.12066	0.262434	0.347269	86.9602	-0.0193932	0.352068	-0.0550837	0.956072	0.970519	86.9602	-0.411125	0.362825	-1.13312	0.257164	0.382193
2610021A01Rik	253.113	168.51	247.244	157.045	136.035	175.462	233.024	142.302	173.509	177.298	2610021A01Rik	186.354	-0.437147	0.27438	-1.59322	0.111111	0.165988	186.354	-0.343853	0.253495	-1.35645	0.174956	0.262589	186.354	-0.0932941	0.259898	-0.358964	0.719622	0.80923
2610024D14Rik	128.306	107.163	129.577	27.9883	32.0083	15.3914	22.4249	31.6226	48.4806	56.3595	2610024D14Rik	59.9322	-1.41096	0.416871	-3.38463	0.000712741	0.00172511	59.9322	-2.32054	0.395687	-5.8646	4.50222e-09	3.00313e-08	59.9322	0.909589	0.41537	2.18983	0.0285368	0.0656929
2610035D17Rik	38.4919	49.6987	35.0111	28.7657	20.0052	61.5656	14.625	22.1358	14.0338	9.39326	2610035D17Rik	29.3726	-1.4492	0.670985	-2.15981	0.0307877	0.0534383	29.3726	-0.390705	0.598746	-0.652538	0.514054	0.616092	29.3726	-1.05849	0.63833	-1.65822	0.0972731	0.178885
2610037D02Rik	208.789	249.27	228.475	82.4099	156.041	56.4351	58.4998	240.332	151.821	166.73	2610037D02Rik	159.88	-0.300317	0.354562	-0.847007	0.396991	0.489357	159.88	-1.38505	0.334637	-4.13896	3.48876e-05	0.000135811	159.88	1.08474	0.338642	3.20319	0.00135914	0.00486214
2610044O15Rik8	114.309	120.364	172.529	62.1961	110.696	62.5917	71.1748	67.9887	57.4112	62.2303	2610044O15Rik8	90.1491	-1.12711	0.35977	-3.13285	0.00173116	0.00391781	90.1491	-0.840724	0.328188	-2.56171	0.0104157	0.0235031	90.1491	-0.286383	0.344563	-0.83115	0.405889	0.538104
2610203C20Rik	33.8262	41.9333	43.6737	2.33236	0	8.20874	19.4999	12.6491	12.758	16.4382	2610203C20Rik	19.1319	-1.51267	0.887821	-1.7038	0.0884181	0.13591	19.1319	-2.39448	0.838525	-2.85558	0.00429582	0.0107386	19.1319	0.881807	0.869707	1.01391	0.310625	0.441301
2610203C22Rik	578.545	462.819	641.389	65.3059	80.0209	47.2003	61.4248	20.5547	3.82741	27.0056	2610203C22Rik	198.809	-5.03241	0.379827	-13.2492	4.55793e-40	1.03982e-38	198.809	-3.14879	0.295955	-10.6394	1.95307e-26	4.1754e-25	198.809	-1.88362	0.37488	-5.0246	5.04485e-07	3.93674e-06
2610301B20Rik	65.3196	50.4752	68.5785	59.0863	97.3587	72.8526	112.125	86.9623	33.1709	27.0056	2610301B20Rik	67.2934	-0.342908	0.477492	-0.718142	0.472669	0.562372	67.2934	0.469737	0.435951	1.0775	0.281257	0.384017	67.2934	-0.812645	0.447983	-1.81401	0.0696766	0.136463
2610305D13Rik	57.1546	59.0172	26.7095	65.3059	46.6788	22.574	37.0499	36.366	40.8257	22.309	2610305D13Rik	41.3991	-0.513115	0.556649	-0.921792	0.356637	0.44876	41.3991	-0.134081	0.510207	-0.262797	0.792707	0.852209	41.3991	-0.379034	0.526581	-0.719801	0.471647	0.601314
2610306M01Rik	54.8218	48.9221	19.4907	37.3177	25.3399	6.15656	21.4499	22.1358	16.5855	9.39326	2610306M01Rik	26.1613	-1.35644	0.732601	-1.85154	0.0640917	0.102378	26.1613	-0.847114	0.666074	-1.2718	0.203444	0.296594	26.1613	-0.509328	0.699355	-0.728282	0.466441	0.596069
2610307P16Rik	12.8306	36.4975	31.7627	10.8843	9.33577	3.07828	0	6.32453	0	7.04494	2610307P16Rik	11.7759	-2.61169	1.20231	-2.17223	0.0298385	0.0519606	11.7759	-2.2199	1.08424	-2.04742	0.0406166	0.0768046	11.7759	-0.391793	1.16842	-0.33532	0.737384	0.822245
2610318N02Rik	5.8321	6.21234	28.8752	30.3206	16.0042	40.0176	23.3999	31.6226	38.2741	64.5786	2610318N02Rik	28.5137	1.65923	0.714975	2.32068	0.0203041	0.0368846	28.5137	0.952096	0.673112	1.41447	0.157224	0.240824	28.5137	0.707131	0.661308	1.06929	0.284938	0.413019
2610507B11Rik	16431.4	15468.7	15974.5	11507.8	10336	11980.7	11195.9	7655.84	8347.59	7892.68	2610507B11Rik	11679.1	-1.00225	0.0768964	-13.0338	7.86089e-39	1.69979e-37	11679.1	-0.503409	0.0715768	-7.03312	2.01965e-12	1.86554e-11	11679.1	-0.498843	0.0721587	-6.91314	4.74046e-12	7.96135e-11
2610507I01Rik	99.1458	77.6542	110.808	53.6442	94.6914	112.87	79.9498	55.3396	66.3418	56.3595	2610507I01Rik	80.6805	-0.693686	0.377281	-1.83865	0.0659673	0.105058	80.6805	-0.177193	0.343236	-0.516242	0.605686	0.698956	80.6805	-0.516494	0.357762	-1.44368	0.148829	0.25037
2610524H06Rik	131.806	139.778	96.0099	45.0922	76.0198	104.661	98.4747	128.072	118.65	82.191	2610524H06Rik	102.075	-0.158714	0.370503	-0.428373	0.668379	0.741064	102.075	-0.594727	0.346115	-1.71829	0.0857429	0.144744	102.075	0.436013	0.352122	1.23824	0.215625	0.333252
2610528A11Rik	18.6627	8.54196	21.2954	14.7716	28.0073	11.287	26.3249	7.90566	6.37902	9.39326	2610528A11Rik	15.2569	-1.03812	0.811941	-1.27857	0.20105	0.276326	15.2569	0.300788	0.710512	0.42334	0.672047	0.754583	15.2569	-1.33891	0.768127	-1.74308	0.0813196	0.154806
2700029L08Rik	4.66568	24.0728	4.69221	6.21961	1.33368	14.3653	7.79998	37.9472	34.4467	39.9213	2700029L08Rik	17.5464	1.75174	0.872133	2.00857	0.0445831	0.0742585	17.5464	-0.566637	0.848719	-0.667638	0.504365	0.606837	17.5464	2.31837	0.835673	2.77426	0.00553271	0.016477
2700029M09Rik	398.916	468.255	530.581	712.923	724.189	573.586	715.648	796.891	893.063	783.163	2700029M09Rik	659.721	0.816751	0.156153	5.23046	1.69091e-07	6.56584e-07	659.721	0.542053	0.145843	3.71669	0.000201847	0.000682432	659.721	0.274698	0.145878	1.88307	0.0596908	0.120507
2700038G22Rik	192.459	212.772	182.996	21.7686	38.6768	27.7045	44.8499	91.7057	77.8241	111.545	2700038G22Rik	100.23	-1.06317	0.335412	-3.16974	0.00152576	0.00348639	100.23	-2.57211	0.325811	-7.89449	2.91514e-15	3.32744e-14	100.23	1.50894	0.336708	4.48146	7.41347e-06	4.57847e-05
2700046G09Rik	82.8159	47.3691	60.6378	24.8785	54.6809	20.5219	25.3499	23.717	40.8257	22.309	2700046G09Rik	40.3106	-1.1283	0.544376	-2.07264	0.0382055	0.0647593	40.3106	-1.03033	0.49944	-2.06298	0.0391149	0.0743289	40.3106	-0.0979645	0.522664	-0.187433	0.851321	0.903751
2700049A03Rik	310.268	420.109	490.156	226.238	336.088	485.342	264.224	147.045	173.509	284.146	2700049A03Rik	313.713	-1.01221	0.303865	-3.3311	0.000865031	0.0020678	313.713	-0.315766	0.280279	-1.12661	0.259905	0.360693	313.713	-0.69644	0.286113	-2.43414	0.0149271	0.0381241
2700060E02Rik	1313.39	1196.65	1369.04	1934.3	1965.85	2051.16	1987.04	1649.12	1611.34	1936.18	2700060E02Rik	1701.41	0.421864	0.106571	3.95853	7.54113e-05	0.00021213	1701.41	0.617113	0.0989316	6.23778	4.43838e-10	3.26982e-09	1701.41	-0.195249	0.0995903	-1.96052	0.0499345	0.104557
2700062C07Rik	52.4889	63.6764	94.9271	67.6383	142.704	100.557	84.8248	61.6642	59.9628	71.6236	2700062C07Rik	80.0067	-0.141064	0.397883	-0.354535	0.722938	0.786421	80.0067	0.468959	0.363653	1.28958	0.197197	0.289202	80.0067	-0.610023	0.373232	-1.63443	0.102168	0.185935
2700081O15Rik	181.962	235.292	123.441	88.6295	148.039	50.2786	80.9248	49.0151	72.7209	46.9663	2700081O15Rik	107.727	-1.67572	0.412427	-4.06309	4.84283e-05	0.000140148	107.727	-0.973916	0.374933	-2.59757	0.00938851	0.0214472	107.727	-0.701809	0.392614	-1.78753	0.0738522	0.143172
2700094K13Rik	274.109	272.566	304.633	264.334	300.078	303.724	282.749	256.143	255.161	206.652	2700094K13Rik	272.015	-0.251378	0.19122	-1.3146	0.188644	0.261792	272.015	0.0152359	0.175136	0.0869948	0.930676	0.953334	272.015	-0.266614	0.180902	-1.4738	0.140535	0.239717
2700097O09Rik	45.4904	77.6542	79.4067	48.9795	82.6882	47.2003	64.3498	53.7585	30.6193	112.719	2700097O09Rik	64.2866	-0.0423811	0.49245	-0.0860618	0.931417	0.950666	64.2866	-0.16453	0.457835	-0.359365	0.719322	0.793561	64.2866	0.122149	0.46473	0.262838	0.792675	0.863665
2700099C18Rik	166.798	151.426	97.8146	63.751	38.6768	66.696	52.6498	50.5962	40.8257	27.0056	2700099C18Rik	75.624	-1.81674	0.406506	-4.46915	7.85306e-06	2.52451e-05	75.624	-1.30906	0.365902	-3.57762	0.00034674	0.00111889	75.624	-0.50768	0.392116	-1.29472	0.195418	0.309132
2810001G20Rik	19.8292	27.179	22.7392	18.6588	14.6705	10.2609	12.675	11.0679	0	10.5674	2810001G20Rik	14.7648	-1.70172	0.895323	-1.90068	0.0573437	0.0928823	14.7648	-0.723701	0.792802	-0.91284	0.361327	0.468966	14.7648	-0.978023	0.857661	-1.14034	0.254146	0.378568
2810002D19Rik	75.8174	52.8048	63.5253	85.5197	66.6841	31.8089	54.5998	80.6377	104.616	76.3202	2810002D19Rik	69.2334	0.449795	0.416574	1.07975	0.280255	0.366796	69.2334	-0.0948314	0.390429	-0.24289	0.80809	0.864717	69.2334	0.544626	0.393583	1.38376	0.166431	0.272668
2810004N23Rik	323.099	331.583	413.637	437.705	485.46	435.063	469.949	493.313	616.214	685.708	2810004N23Rik	469.173	0.744914	0.175079	4.25474	2.09295e-05	6.34306e-05	469.173	0.352655	0.163744	2.15369	0.0312641	0.0611397	469.173	0.392259	0.164018	2.39157	0.0167766	0.0420927
2810006K23Rik	163.299	148.319	172.89	194.363	278.739	189.827	239.849	203.966	211.784	171.427	2810006K23Rik	197.446	0.273805	0.239787	1.14187	0.253508	0.337323	197.446	0.476751	0.221177	2.15552	0.0311215	0.0609196	197.446	-0.202946	0.224614	-0.903533	0.366243	0.497592
2810013P06Rik	156.3	200.348	253.019	52.0893	96.025	112.87	73.1248	90.1245	130.132	111.545	2810013P06Rik	127.558	-0.880627	0.339357	-2.59499	0.00945949	0.018518	127.558	-1.29581	0.316466	-4.09462	4.22862e-05	0.000162344	127.558	0.415179	0.325508	1.27548	0.202139	0.316963
2810021J22Rik	38.4919	39.6036	29.2361	31.0981	14.6705	23.6001	5.84998	33.2038	21.6887	22.309	2810021J22Rik	25.9752	-0.476273	0.655577	-0.726493	0.467536	0.557358	25.9752	-0.911545	0.611725	-1.49012	0.136192	0.213574	25.9752	0.435273	0.62908	0.69192	0.488988	0.616988
2810025M15Rik	347.593	301.298	407.501	193.585	208.054	201.114	203.774	88.5434	98.2369	68.1011	2810025M15Rik	211.78	-2.05812	0.238595	-8.62601	6.35302e-18	5.56864e-17	211.78	-0.808186	0.207517	-3.89455	9.83814e-05	0.000354482	211.78	-1.24994	0.229162	-5.4544	4.91384e-08	4.58877e-07
2810029C07Rik	9.33137	38.8271	11.1891	3.10981	8.00209	4.10437	1.94999	11.0679	20.4129	3.52247	2810029C07Rik	11.1517	-0.765306	1.00301	-0.763009	0.445458	0.53657	11.1517	-2.23892	0.969549	-2.30924	0.02093	0.0431917	11.1517	1.47362	0.996621	1.47862	0.139243	0.237897
2810039B14Rik	4.66568	20.9666	24.1829	11.6618	13.3368	4.10437	15.6	11.0679	11.4822	0	2810039B14Rik	11.7068	-1.17758	1.09083	-1.07952	0.280355	0.366898	11.7068	-0.589088	0.991623	-0.594064	0.552469	0.651072	11.7068	-0.588488	1.03781	-0.567046	0.570683	0.688462
2810402E24Rik	172.63	139.778	176.138	90.9618	80.0209	46.1742	82.8748	159.694	153.097	152.64	2810402E24Rik	125.401	-0.0710216	0.298741	-0.237737	0.812085	0.858506	125.401	-1.11624	0.283395	-3.93882	8.18832e-05	0.000299416	125.401	1.04522	0.288246	3.62614	0.00028769	0.00124259
2810403A07Rik	1236.41	1087.94	1493.57	964.04	1232.32	886.544	912.597	1103.63	958.129	1111.93	2810403A07Rik	1098.71	-0.268666	0.156199	-1.72002	0.0854279	0.131814	1098.71	-0.353003	0.145482	-2.42644	0.0152477	0.0329427	1098.71	0.0843374	0.147071	0.573448	0.566342	0.684995
2810403D21Rik	57.1546	43.4863	47.2831	51.3118	46.6788	47.2003	48.7499	58.5019	42.1015	73.9719	2810403D21Rik	51.644	0.247144	0.409138	0.604061	0.545803	0.631869	51.644	-0.0163154	0.380507	-0.0428782	0.965799	0.976756	51.644	0.26346	0.387493	0.679909	0.496562	0.624136
2810405F17Rik	61.8203	52.0283	48.3659	10.1069	21.3389	15.3914	8.77497	58.5019	1.2758	28.1798	2810405F17Rik	30.5784	-0.891855	0.787917	-1.13192	0.25767	0.341897	30.5784	-1.97061	0.745024	-2.64502	0.00816852	0.0189669	30.5784	1.07875	0.759761	1.41986	0.15565	0.25961
2810407A14Rik	41.9912	22.5197	76.8801	3.10981	25.3399	15.3914	12.675	26.8792	0	0	2810407A14Rik	22.4786	-2.4384	1.13197	-2.15411	0.0312313	0.0541088	22.4786	-1.75416	1.03312	-1.69793	0.0895209	0.150034	22.4786	-0.684236	1.07832	-0.63454	0.525729	0.649739
2810408A11Rik	8.16495	20.9666	18.7689	6.21961	5.33472	20.5219	11.7	3.16226	0	2.34831	2810408A11Rik	9.71872	-3.16461	1.20575	-2.62459	0.00867531	0.017113	9.71872	-0.553977	0.934908	-0.592547	0.553484	0.651862	9.71872	-2.61063	1.16468	-2.24151	0.024993	0.0587134
2810408I11Rik	100.312	97.0677	105.755	12.4392	30.6747	5.13046	23.3999	60.083	22.9645	30.5281	2810408I11Rik	48.8355	-1.42706	0.566533	-2.51894	0.0117709	0.0225545	48.8355	-2.51729	0.538424	-4.6753	2.93528e-06	1.35676e-05	48.8355	1.09023	0.556241	1.96	0.049996	0.104658
2810410L24Rik	1.16642	10.8716	10.8282	0.777452	0	15.3914	0	4.7434	7.65483	0	2810410L24Rik	5.14333	-0.903007	1.85315	-0.487282	0.626059	0.704108	5.14333	-0.926785	1.71677	-0.539843	0.589306	0.684451	5.14333	0.0237777	1.76202	0.0134946	0.989233	0.994088
2810417H13Rik	221.62	232.186	262.764	187.366	192.05	230.871	180.374	77.4755	57.4112	54.0112	2810417H13Rik	169.613	-1.93787	0.261895	-7.39941	1.36789e-13	9.01813e-13	169.613	-0.276984	0.223626	-1.23861	0.215492	0.310723	169.613	-1.66088	0.25029	-6.63584	3.2265e-11	4.823e-10
2810428I15Rik	389.585	409.238	362.744	554.323	348.091	503.812	537.223	528.098	604.731	574.163	2810428I15Rik	481.201	0.557658	0.185081	3.01305	0.00258637	0.00568887	481.201	0.332804	0.172646	1.92766	0.0538969	0.0978563	481.201	0.224854	0.173449	1.29637	0.194849	0.308434
2810428J06Rik	32.6598	63.6764	84.8208	6.99707	6.66841	13.3392	2.92499	20.5547	5.10322	4.69663	2810428J06Rik	24.1441	-2.61989	0.782499	-3.3481	0.00081367	0.00195051	24.1441	-3.02156	0.724883	-4.16833	3.06833e-05	0.000120326	24.1441	0.40167	0.781498	0.513974	0.60727	0.719195
2810430I11Rik	22.162	6.21234	1.8047	15.549	9.33577	1.02609	11.7	3.16226	0	15.264	2810430I11Rik	8.62162	-0.664263	1.36616	-0.486226	0.626807	0.704671	8.62162	-0.0609949	1.25112	-0.0487521	0.961117	0.974185	8.62162	-0.603268	1.28899	-0.468017	0.639772	0.746145
2810442N19Rik	13.9971	4.65925	0	0	0	0	0	3.16226	11.4822	21.1348	2810442N19Rik	5.44356	0.976911	1.76355	0.553945	0.579616	0.663065	5.44356	-5.03404	1.92477	-2.61539	0.0089125	0.0205059	5.44356	6.01095	1.92246	3.12669	0.00176785	0.00612193
2810454H06Rik	19.8292	29.5086	15.1595	10.8843	10.6694	0	8.77497	6.32453	0	5.87079	2810454H06Rik	10.7021	-2.41226	1.19833	-2.01302	0.0441121	0.0735682	10.7021	-1.50118	1.06225	-1.41321	0.157594	0.241303	10.7021	-0.911073	1.15494	-0.78885	0.4302	0.561314
2810455O05Rik	16.3299	45.0394	32.4845	3.88726	10.6694	17.4436	1.94999	14.2302	0	9.39326	2810455O05Rik	15.1428	-2.01026	1.04682	-1.92035	0.0548134	0.0892896	15.1428	-1.8998	0.959079	-1.98085	0.0476077	0.0880846	15.1428	-0.110464	1.01107	-0.109255	0.913	0.945316
2810474O19Rik	3141.17	3010.65	3876.13	4059.08	3990.37	3919.68	3530.46	6062.06	5605.88	6151.41	2810474O19Rik	4334.69	0.827766	0.105318	7.85966	3.85173e-15	2.86745e-14	4334.69	0.211521	0.0986198	2.14481	0.0319682	0.0623159	4334.69	0.616246	0.0986122	6.24918	4.12602e-10	5.34089e-09
2900005J15Rik	15.1635	9.3185	13.7157	0.777452	17.3379	1.02609	7.79998	17.3925	11.4822	2.34831	2900005J15Rik	9.63621	-0.302176	1.17459	-0.257261	0.796977	0.845979	9.63621	-0.953147	1.10201	-0.864913	0.387087	0.495617	9.63621	0.650971	1.12393	0.579193	0.562459	0.681851
2900026A02Rik	488.73	533.484	302.828	642.953	681.511	536.647	582.073	234.008	292.159	211.348	2900026A02Rik	450.574	-0.839664	0.222687	-3.7706	0.000162855	0.000435476	450.574	0.472904	0.202744	2.33252	0.0196734	0.0409615	450.574	-1.31257	0.209018	-6.27969	3.39252e-10	4.41834e-09
2900076A07Rik	33.8262	36.4975	28.5142	5.44216	1.33368	1.02609	8.77497	17.3925	26.7919	30.5281	2900076A07Rik	19.0127	-0.395778	0.740836	-0.534232	0.593181	0.675185	19.0127	-2.94259	0.756888	-3.88774	0.000101181	0.000363875	19.0127	2.54681	0.770764	3.30427	0.000952246	0.00357903
2900089D17Rik	73.4845	123.47	100.702	37.3177	30.6747	36.9393	36.0749	31.6226	68.8934	45.7921	2900089D17Rik	58.4972	-1.02194	0.424114	-2.40958	0.0159708	0.0296883	58.4972	-1.49321	0.39557	-3.77484	0.000160109	0.000553543	58.4972	0.471276	0.412489	1.14252	0.253238	0.377581
2900093K20Rik	27.9941	38.0506	30.3189	10.1069	8.00209	12.3131	18.5249	20.5547	5.10322	24.6573	2900093K20Rik	19.5626	-0.939766	0.725747	-1.29489	0.195357	0.269525	19.5626	-1.38754	0.676466	-2.05117	0.0402509	0.0762233	19.5626	0.447778	0.704763	0.63536	0.525194	0.649389
2900097C17Rik	1179.25	1179.57	1018.57	1198.83	1082.95	1136.91	1036.42	1046.71	1041.06	1089.62	2900097C17Rik	1100.99	-0.0850658	0.115505	-0.736471	0.461444	0.55172	1100.99	-0.0119623	0.106967	-0.111832	0.910957	0.939252	1100.99	-0.0731035	0.108869	-0.671482	0.501913	0.628399
3000002C10Rik	4.66568	10.8716	23.1001	0.777452	5.33472	9.23484	12.675	14.2302	11.4822	9.39326	3000002C10Rik	10.1765	-0.170555	1.04268	-0.163574	0.870066	0.903835	10.1765	-0.913729	0.98121	-0.931227	0.351736	0.459043	10.1765	0.743174	1.00125	0.742249	0.457937	0.58802
3010003L21Rik	11.6642	15.5308	18.047	24.8785	4.00104	9.23484	8.77497	36.366	10.2064	8.2191	3010003L21Rik	14.6923	0.250629	0.893831	0.280399	0.779171	0.831941	14.6923	-0.34941	0.83843	-0.416744	0.676866	0.75834	14.6923	0.60004	0.848502	0.707175	0.479457	0.607806
3010026O09Rik	110.81	93.185	78.3239	28.7657	22.6726	59.5134	26.3249	26.8792	8.93063	18.7865	3010026O09Rik	47.4192	-2.38129	0.546552	-4.35694	1.31895e-05	4.1132e-05	47.4192	-1.44899	0.48218	-3.00508	0.0026551	0.00702351	47.4192	-0.932305	0.527605	-1.76705	0.0772198	0.14838
3110001I22Rik	130.639	79.9838	166.032	81.6324	126.7	177.514	107.25	213.453	77.8241	206.652	3110001I22Rik	136.768	0.397329	0.408931	0.971629	0.331235	0.422173	136.768	-0.0327325	0.382449	-0.0855866	0.931795	0.954138	136.768	0.430062	0.384305	1.11906	0.263113	0.38869
3110002H16Rik	1140.76	1114.34	1199.4	1229.93	1193.64	959.397	1397.17	1848.34	1561.58	2013.68	3110002H16Rik	1365.82	0.650252	0.141798	4.58578	4.523e-06	1.50142e-05	1365.82	0.0532629	0.132839	0.400957	0.688452	0.76813	1365.82	0.596989	0.133052	4.48688	7.22748e-06	4.4701e-05
3110009E18Rik	10.4978	4.65925	18.7689	18.6588	1.33368	13.3392	12.675	33.2038	14.0338	30.5281	3110009E18Rik	15.7698	1.17175	0.88903	1.31801	0.1875	0.260355	15.7698	0.0234208	0.843412	0.0277692	0.977846	0.984949	15.7698	1.14833	0.837805	1.37064	0.170487	0.278187
3110021N24Rik	0	0	2.52658	0	14.6705	0	0	0	15.3097	15.264	3110021N24Rik	4.77708	3.46229	2.39489	1.4457	0.148262	0.212952	4.77708	1.95247	2.27085	0.859798	0.3899	0.498401	4.77708	1.50982	2.16632	0.696949	0.485835	0.613876
3110040N11Rik	123.641	145.213	214.759	183.479	190.716	164.175	154.05	161.275	276.85	169.079	3110040N11Rik	178.324	0.318874	0.293729	1.08561	0.277653	0.363839	178.324	0.0909487	0.273786	0.332189	0.739746	0.810503	178.324	0.227926	0.276257	0.825049	0.409344	0.541309
3110043O21Rik	774.503	882.152	786.487	1330.22	1571.08	1374.96	1343.55	1740.83	1687.89	1893.92	3110043O21Rik	1338.56	1.12358	0.113905	9.8642	5.95093e-23	6.83391e-22	1338.56	0.785125	0.106554	7.36834	1.72764e-13	1.73848e-12	1338.56	0.338452	0.106001	3.19292	0.00140841	0.00502462
3110052M02Rik	66.486	45.816	36.8158	47.4246	34.6757	35.9133	51.6748	31.6226	70.1692	24.6573	3110052M02Rik	44.5255	-0.223472	0.517176	-0.4321	0.665668	0.738733	44.5255	-0.211773	0.478125	-0.442924	0.657821	0.742385	44.5255	-0.0116988	0.489889	-0.0238806	0.980948	0.989149
3110056K07Rik	44.324	93.9616	79.4067	45.0922	170.711	248.314	189.149	235.589	266.643	299.41	3110056K07Rik	167.26	1.87268	0.439693	4.25907	2.05282e-05	6.22585e-05	167.26	1.15871	0.412663	2.80789	0.00498679	0.012271	167.26	0.713971	0.408138	1.74934	0.0802324	0.153141
3110062G12Rik	30.3269	31.8382	31.0408	7.77452	10.6694	21.548	4.87499	23.717	7.65483	21.1348	3110062G12Rik	19.0579	-0.8337	0.747398	-1.11547	0.264649	0.349929	19.0579	-1.47711	0.701288	-2.10629	0.0351794	0.0677825	19.0579	0.643414	0.726756	0.885323	0.375982	0.507239
3110062M04Rik	563.381	722.184	907.041	150.826	236.062	188.801	177.449	140.721	135.235	98.6292	3110062M04Rik	332.033	-2.55741	0.243882	-10.4863	9.99066e-26	1.31222e-24	332.033	-1.96583	0.220096	-8.93172	4.19446e-19	6.10874e-18	332.033	-0.591573	0.234909	-2.51831	0.011792	0.0312566
3110070M22Rik	0	32.6148	105.755	1.5549	8.00209	20.5219	10.725	14.2302	0	23.4831	3110070M22Rik	21.6887	-1.88238	1.27146	-1.48049	0.138743	0.201218	21.6887	-2.18971	1.18477	-1.84823	0.0645696	0.113983	21.6887	0.307337	1.21086	0.253816	0.799637	0.868134
3110080O07Rik	13.9971	0	23.4611	0.777452	38.6768	21.548	19.4999	49.0151	95.6853	76.3202	3110080O07Rik	33.8981	2.54405	0.980555	2.5945	0.00947288	0.0185421	33.8981	0.657448	0.928539	0.708046	0.478917	0.582946	33.8981	1.8866	0.912871	2.06667	0.0387653	0.0845771
3110082I17Rik	404.748	398.366	581.834	612.632	472.123	477.133	413.399	433.23	622.593	531.893	3110082I17Rik	494.795	0.193455	0.209844	0.921899	0.356581	0.448723	494.795	0.0934762	0.195485	0.478176	0.632525	0.721842	494.795	0.0999785	0.19706	0.50735	0.61191	0.723278
3222401L13Rik	29.1605	41.1567	49.0878	13.9941	0	8.20874	30.2249	15.8113	0	0	3222401L13Rik	18.7644	-2.97313	1.25227	-2.37419	0.0175877	0.0323647	18.7644	-1.59507	1.11989	-1.42431	0.154357	0.237137	18.7644	-1.37807	1.19324	-1.1549	0.248132	0.371597
3300002I08Rik	18.6627	41.9333	47.644	13.2167	72.0188	43.0959	30.2249	23.717	24.2403	10.5674	3300002I08Rik	32.5321	-0.907975	0.688456	-1.31886	0.187217	0.260006	32.5321	0.110327	0.623053	0.177075	0.859449	0.901456	32.5321	-1.0183	0.649332	-1.56823	0.116828	0.207146
3300005D01Rik	265.944	184.817	151.595	27.9883	77.3535	53.3568	38.0249	53.7585	63.7902	32.8764	3300005D01Rik	94.9504	-2.00086	0.424242	-4.71632	2.40145e-06	8.25215e-06	94.9504	-2.04087	0.390496	-5.22634	1.72894e-07	9.61237e-07	94.9504	0.0400055	0.410397	0.0974799	0.922345	0.95238
3425401B19Rik	53.6554	60.5703	133.187	20.9912	2.66736	22.574	13.65	9.48679	0	0	3425401B19Rik	31.6782	-4.83896	0.978999	-4.94276	7.70235e-07	2.8002e-06	31.6782	-2.45117	0.77122	-3.1783	0.00148143	0.00417276	31.6782	-2.38779	0.952983	-2.5056	0.0122244	0.0322118
3632451O06Rik	290.439	205.784	154.843	86.2971	72.0188	76.957	64.3498	20.5547	54.8596	36.3989	3632451O06Rik	106.25	-2.52217	0.38508	-6.54972	5.76439e-11	3.11515e-10	106.25	-1.52649	0.339957	-4.49023	7.11447e-06	3.09015e-05	106.25	-0.995681	0.371197	-2.68235	0.00731063	0.0208756
3830403N18Rik	45.4904	33.3913	42.9518	27.2108	4.00104	45.1481	79.9498	50.5962	62.5144	64.5786	3830403N18Rik	45.5832	0.546571	0.664633	0.822366	0.410869	0.502788	45.5832	-0.0478011	0.622881	-0.076742	0.938829	0.95903	45.5832	0.594372	0.625064	0.950898	0.341656	0.472918
3830406C13Rik	398.916	447.288	460.198	663.944	641.501	577.69	591.823	757.362	754	690.404	3830406C13Rik	598.313	0.747852	0.138119	5.41457	6.14373e-08	2.51249e-07	598.313	0.502543	0.12881	3.90144	9.56224e-05	0.000345493	598.313	0.245309	0.129109	1.90002	0.0574301	0.117107
4632404H12Rik	135.305	152.202	162.423	29.5432	40.0104	33.8611	28.2749	82.2189	47.2048	122.112	4632404H12Rik	83.3155	-0.838502	0.382915	-2.18978	0.0285399	0.0500426	83.3155	-2.19829	0.367751	-5.97765	2.26375e-09	1.5514e-08	83.3155	1.35979	0.377887	3.5984	0.000320182	0.00136523
4632415L05Rik	214.621	198.795	185.162	78.5226	132.034	143.653	103.35	107.517	94.4095	81.0168	4632415L05Rik	133.908	-1.08275	0.299651	-3.61337	0.000302239	0.000779138	133.908	-0.806639	0.273725	-2.9469	0.0032098	0.00830086	133.908	-0.276111	0.286639	-0.96327	0.335412	0.466427
4632427E13Rik	271.776	176.275	261.32	96.404	121.365	75.9309	82.8748	295.672	160.751	178.472	4632427E13Rik	172.084	-0.164198	0.304303	-0.539587	0.589482	0.672134	172.084	-1.33276	0.288292	-4.62297	3.78287e-06	1.72369e-05	172.084	1.16856	0.292046	4.0013	6.2995e-05	0.00032278
4632428C04Rik	6.99853	9.3185	10.8282	4.66471	0	18.4697	18.5249	6.32453	3.82741	7.04494	4632428C04Rik	8.60014	-0.668436	1.1932	-0.560205	0.575339	0.659371	8.60014	0.200553	1.07797	0.186048	0.852407	0.897004	8.60014	-0.868989	1.12543	-0.772143	0.44003	0.570853
4632432E15Rik	355.758	400.696	321.597	112.73	161.375	98.5049	114.075	365.242	389.12	443.831	4632432E15Rik	276.293	0.15543	0.21578	0.72032	0.471328	0.561169	276.293	-1.56959	0.208027	-7.54516	4.51745e-14	4.75704e-13	276.293	1.72503	0.210087	8.21099	2.19365e-16	5.94629e-15
4731419I09Rik	179.629	231.409	268.178	163.265	106.694	189.827	127.725	118.585	145.442	93.9326	4731419I09Rik	162.469	-0.930753	0.299232	-3.11048	0.00186785	0.00420477	162.469	-0.625833	0.274647	-2.27868	0.0226859	0.0463872	162.469	-0.30492	0.284445	-1.07198	0.283728	0.411947
4732416N19Rik	41.9912	76.1011	44.0346	2.33236	1.33368	22.574	7.79998	47.434	33.1709	51.6629	4732416N19Rik	32.8435	-0.293971	0.721686	-0.40734	0.683759	0.754082	32.8435	-2.66307	0.707509	-3.764	0.000167215	0.000574836	32.8435	2.36909	0.715472	3.31123	0.000928856	0.00350429
4732419C18Rik	0	0	0.360939	0	0	14.3653	5.84998	11.0679	25.5161	8.2191	4732419C18Rik	6.53793	5.98046	1.92014	3.11459	0.00184198	0.00415092	6.53793	4.41859	1.85344	2.384	0.0171258	0.0364248	6.53793	1.56187	1.49334	1.04589	0.295611	0.424915
4732440D04Rik	124.807	59.0172	86.2645	53.6442	81.3545	60.5395	56.5498	118.585	63.7902	133.854	4732440D04Rik	83.8406	0.234822	0.401951	0.584206	0.559082	0.644126	83.8406	-0.512988	0.377965	-1.35724	0.174706	0.262329	83.8406	0.74781	0.381864	1.95831	0.0501932	0.104917
4732471J01Rik	83.9823	66.0061	64.9691	9.32942	4.00104	5.13046	21.4499	36.366	6.37902	22.309	4732471J01Rik	31.9922	-1.73396	0.700908	-2.47388	0.0133654	0.0253072	31.9922	-2.82399	0.667409	-4.23127	2.32377e-05	9.30602e-05	31.9922	1.09002	0.693729	1.57125	0.116124	0.206232
4732491K20Rik	59.4875	26.4024	20.5735	1.5549	13.3368	8.20874	15.6	1.58113	15.3097	14.0899	4732491K20Rik	17.6145	-1.75066	0.927261	-1.88799	0.0590272	0.0952665	17.6145	-1.88168	0.855658	-2.1991	0.0278708	0.0554741	17.6145	0.131017	0.897722	0.145944	0.883966	0.925344
4831440E17Rik	17.4963	3.10617	18.047	3.10981	2.66736	0	10.725	6.32453	7.65483	1.17416	4831440E17Rik	7.03051	-1.3626	1.3407	-1.01634	0.309469	0.398616	7.03051	-1.63629	1.24252	-1.31691	0.187867	0.278572	7.03051	0.273684	1.29933	0.210635	0.833172	0.890957
4833403J16Rik	16.3299	28.732	18.7689	52.0893	17.3379	19.4958	20.4749	11.0679	15.3097	14.0899	4833403J16Rik	21.3696	-0.654589	0.709287	-0.922883	0.356068	0.448177	21.3696	0.372725	0.634478	0.587451	0.556901	0.655114	21.3696	-1.02731	0.668312	-1.53718	0.12425	0.217303
4833407H14Rik	0	0	0	1.5549	0	1.02609	7.79998	52.1774	73.9967	84.5393	4833407H14Rik	22.1094	9.11587	1.43647	6.34602	2.20953e-10	1.1366e-09	22.1094	4.39681	1.47122	2.98854	0.00280314	0.00736695	22.1094	4.71907	0.888917	5.30878	1.10362e-07	9.73383e-07
4833413G10Rik	23.3284	20.1901	36.8158	27.2108	26.6736	42.0698	15.6	22.1358	30.6193	43.4438	4833413G10Rik	28.8087	0.252347	0.597416	0.422398	0.672734	0.744678	28.8087	0.0428487	0.555472	0.0771393	0.938513	0.958822	28.8087	0.209499	0.564019	0.371439	0.71031	0.80241
4833417C18Rik	1.16642	3.88271	8.66255	10.1069	0	1.02609	11.7	12.6491	1.2758	17.6124	4833417C18Rik	6.80818	1.15734	1.43546	0.806248	0.4201	0.511719	6.80818	0.298393	1.35323	0.220504	0.825479	0.876865	6.80818	0.858948	1.34499	0.638628	0.523065	0.647866
4833418N02Rik	79.3166	84.6431	89.8739	36.5402	44.0115	28.7306	54.5998	53.7585	45.929	77.4944	4833418N02Rik	59.4898	-0.517364	0.407581	-1.26935	0.204316	0.280225	59.4898	-1.05101	0.381286	-2.7565	0.00584235	0.0141006	59.4898	0.533651	0.393551	1.35599	0.175102	0.284271
4833420G17Rik	641.532	613.468	630.2	632.846	648.169	607.447	545.998	513.868	498.84	387.472	4833420G17Rik	571.984	-0.431584	0.153218	-2.8168	0.00485047	0.010067	571.984	-0.0463601	0.140624	-0.329674	0.741647	0.811866	571.984	-0.385224	0.144689	-2.66242	0.00775801	0.0219539
4833427F10Rik	22.162	32.6148	50.1706	10.8843	1.33368	1.02609	7.79998	28.4604	12.758	19.9607	4833427F10Rik	18.7171	-0.793636	0.823286	-0.963987	0.335053	0.426303	18.7171	-2.68928	0.807334	-3.33106	0.000865159	0.00257292	18.7171	1.89564	0.826185	2.29445	0.0217645	0.0523358
4833439L19Rik	1090.6	949.711	1034.81	1434.4	1312.34	1292.88	1585.35	1462.55	1596.03	1567.5	4833439L19Rik	1332.62	0.590648	0.116414	5.07367	3.90206e-07	1.4653e-06	1332.62	0.457955	0.108506	4.22057	2.43683e-05	9.71532e-05	1332.62	0.132693	0.108923	1.21823	0.223136	0.342513
4921514A10Rik	6.99853	4.65925	11.911	4.66471	13.3368	5.13046	15.6	23.717	33.1709	4.69663	4921514A10Rik	12.3885	1.35717	0.955929	1.41974	0.155684	0.22226	12.3885	0.265989	0.907342	0.293151	0.769406	0.833663	12.3885	1.09118	0.896547	1.21709	0.223569	0.343065
4921524J17Rik	456.071	397.589	364.549	361.515	460.12	334.506	329.549	437.974	429.946	285.32	4921524J17Rik	385.714	-0.078261	0.211466	-0.370088	0.711317	0.776813	385.714	-0.127787	0.196486	-0.650362	0.515459	0.617518	385.714	0.0495261	0.199327	0.248466	0.803774	0.871011
4921529L05Rik	1.16642	0.776542	10.1063	6.99707	0	10.2609	26.3249	6.32453	2.55161	1.17416	4921529L05Rik	6.56825	-0.353573	1.53992	-0.229605	0.818399	0.863301	6.56825	1.38097	1.37553	1.00396	0.315397	0.42086	6.56825	-1.73455	1.43192	-1.21134	0.225763	0.345433
4921531C22Rik	160.966	193.359	260.237	44.3147	46.6788	68.7482	62.3998	96.4491	66.3418	83.3651	4921531C22Rik	108.286	-1.32975	0.331579	-4.01036	6.06254e-05	0.000172623	108.286	-1.88944	0.310073	-6.09352	1.10453e-09	7.83167e-09	108.286	0.559685	0.323934	1.72777	0.0840287	0.158966
4921536K21Rik	62.9867	90.0789	112.252	8.55197	16.0042	2.05219	4.87499	11.0679	39.5499	4.69663	4921536K21Rik	35.2116	-2.26279	0.745705	-3.03443	0.00240989	0.00533384	35.2116	-3.52114	0.715448	-4.92159	8.58434e-07	4.30509e-06	35.2116	1.25835	0.745799	1.68725	0.0915544	0.170452
4930402H24Rik	1321.55	1458.35	1266.9	1191.06	1351.02	1440.63	1283.1	1034.06	932.613	944.022	4930402H24Rik	1222.33	-0.47581	0.117498	-4.04952	5.1322e-05	0.000147993	1222.33	-0.0354134	0.108142	-0.327471	0.743311	0.81306	1222.33	-0.440396	0.11074	-3.97685	6.9834e-05	0.000353981
4930403O15Rik	59.4875	70.6653	91.3177	31.8755	48.0125	5.13046	23.3999	28.4604	22.9645	5.87079	4930403O15Rik	38.7185	-1.96867	0.700982	-2.80844	0.00497818	0.0103132	38.7185	-1.45636	0.638428	-2.28116	0.0225391	0.0461146	38.7185	-0.51231	0.670516	-0.764054	0.444835	0.575281
4930403P22Rik	213.455	156.861	223.782	12.4392	30.6747	0	34.1249	26.8792	5.10322	35.2247	4930403P22Rik	73.8545	-3.14412	1.12243	-2.80116	0.00509193	0.010527	73.8545	-3.36302	1.04598	-3.21519	0.00130357	0.00372879	73.8545	0.2189	1.0644	0.205656	0.83706	0.893298
4930404I05Rik	25.6613	13.9778	23.1001	16.3265	0	2.05219	15.6	20.5547	11.4822	0	4930404I05Rik	12.8755	-0.983839	1.24072	-0.792958	0.427802	0.519537	12.8755	-1.27797	1.15538	-1.10611	0.268681	0.369879	12.8755	0.294134	1.18221	0.248799	0.803516	0.870843
4930404N11Rik	54.8218	23.2963	23.4611	19.4363	29.341	10.2609	16.575	31.6226	52.308	14.0899	4930404N11Rik	27.5213	-0.037069	0.674112	-0.0549894	0.956147	0.968224	27.5213	-0.833253	0.634777	-1.31267	0.189294	0.280125	27.5213	0.796184	0.644789	1.2348	0.216906	0.334804
4930405A21Rik	11.6642	11.6481	15.5204	13.2167	0	9.23484	17.5499	14.2302	2.55161	15.264	4930405A21Rik	11.088	-0.285638	1.07712	-0.265187	0.790865	0.841257	11.088	-0.360406	0.998244	-0.36104	0.718069	0.792796	11.088	0.0747683	1.02141	0.0732009	0.941646	0.963703
4930405O22Rik	54.8218	43.4863	56.3066	35.7628	25.3399	14.3653	10.725	93.2868	36.9983	18.7865	4930405O22Rik	38.9879	-0.0641853	0.630473	-0.101805	0.918911	0.941343	38.9879	-1.25366	0.597639	-2.09768	0.0359332	0.0689786	38.9879	1.18947	0.604826	1.96663	0.0492253	0.103416
4930412C18Rik	17.4963	27.9555	10.4672	0.777452	0	2.05219	10.725	1.58113	1.2758	5.87079	4930412C18Rik	7.82014	-2.6501	1.34931	-1.96404	0.0495256	0.0816111	7.82014	-2.44062	1.21551	-2.0079	0.0446544	0.0833	7.82014	-0.209483	1.3275	-0.157803	0.874612	0.919233
4930415F15Rik	11.6642	27.179	18.7689	13.9941	4.00104	31.8089	29.2499	18.9736	26.7919	8.2191	4930415F15Rik	19.0651	-0.104843	0.824932	-0.127093	0.898867	0.92628	19.0651	0.0412744	0.761796	0.0541804	0.956791	0.971075	19.0651	-0.146117	0.777799	-0.18786	0.850986	0.903678
4930426L09Rik	20.9956	28.732	15.5204	6.99707	20.0052	4.10437	3.89999	12.6491	3.82741	7.04494	4930426L09Rik	12.3776	-1.48471	0.937779	-1.58322	0.113371	0.168984	12.3776	-1.33881	0.854198	-1.56733	0.117037	0.187746	12.3776	-0.145901	0.908404	-0.160612	0.872399	0.917619
4930427A07Rik	165.632	160.744	256.989	66.0834	86.6893	93.3745	92.6247	64.8264	25.5161	38.7472	4930427A07Rik	105.123	-2.19672	0.379751	-5.78464	7.26663e-09	3.25867e-08	105.123	-1.20693	0.33726	-3.57863	0.000345403	0.00111563	105.123	-0.989798	0.36447	-2.71572	0.0066132	0.0191707
4930429F24Rik	2.33284	23.2963	14.7985	1.5549	14.6705	0	0	0	6.37902	0	4930429F24Rik	6.3032	-2.65455	1.8841	-1.40893	0.158857	0.226068	6.3032	-1.7746	1.69335	-1.04798	0.294649	0.398113	6.3032	-0.879958	1.80571	-0.487321	0.626031	0.735164
4930430E12Rik	741.844	1032.8	778.907	1993.39	1963.18	1898.27	1988.99	2760.66	2597.54	2628.94	4930430E12Rik	1838.45	1.64438	0.121595	13.5234	1.13718e-41	2.69561e-40	1838.45	1.20352	0.113931	10.5636	4.39478e-26	9.26721e-25	1838.45	0.440861	0.112756	3.90986	9.23512e-05	0.00045443
4930430F08Rik	96.8129	62.1234	104.311	78.5226	44.0115	163.149	121.875	83.8	54.8596	70.4494	4930430F08Rik	87.9914	-0.336503	0.451307	-0.745619	0.455898	0.54655	87.9914	0.216962	0.415322	0.522394	0.601396	0.695281	87.9914	-0.553465	0.424108	-1.30501	0.19189	0.304943
4930432B10Rik	1.16642	14.7543	14.4376	3.88726	0	0	4.87499	6.32453	15.3097	19.9607	4930432B10Rik	8.07154	0.439851	1.28043	0.343517	0.731209	0.793388	8.07154	-2.1728	1.2708	-1.70979	0.0873049	0.146856	8.07154	2.61265	1.27691	2.04607	0.0407492	0.0881426
4930432K21Rik	4.66568	24.0728	16.2423	17.1039	20.0052	7.18265	19.4999	6.32453	0	0	4930432K21Rik	11.5097	-2.96675	1.23679	-2.39875	0.0164512	0.0304746	11.5097	0.0757598	0.978648	0.0774127	0.938295	0.958701	11.5097	-3.04251	1.18374	-2.57026	0.0101622	0.0274896
4930444A19Rik	0	10.095	10.4672	11.6618	9.33577	6.15656	2.92499	9.48679	0	0	4930444A19Rik	6.01282	-1.19241	1.64381	-0.725399	0.468207	0.558118	6.01282	0.111485	1.47578	0.0755428	0.939783	0.959826	6.01282	-1.3039	1.5515	-0.840413	0.400677	0.532939
4930448N21Rik	18.6627	10.095	8.66255	9.32942	10.6694	3.07828	2.92499	4.7434	6.37902	7.04494	4930448N21Rik	8.15898	-1.01688	1.03305	-0.984342	0.324948	0.415403	8.15898	-0.929324	0.942212	-0.986322	0.323975	0.430342	8.15898	-0.0875515	0.998858	-0.0876516	0.930154	0.956839
4930451G09Rik	23.3284	41.1567	19.8517	3.10981	4.00104	12.3131	4.87499	12.6491	12.758	7.04494	4930451G09Rik	14.1088	-1.38259	0.835481	-1.65485	0.0979558	0.148674	14.1088	-2.21234	0.790583	-2.79837	0.00513615	0.012602	14.1088	0.829752	0.832185	0.997076	0.318728	0.449477
4930452B06Rik	24.4948	15.5308	43.6737	25.6559	10.6694	12.3131	28.2749	14.2302	0	1.17416	4930452B06Rik	17.6017	-2.52037	1.01091	-2.49317	0.0126609	0.0241185	17.6017	-0.537951	0.870746	-0.617804	0.536704	0.636238	17.6017	-1.98242	0.963857	-2.05675	0.0397098	0.0862613
4930453N24Rik	571.546	484.562	507.12	623.516	529.471	501.759	553.798	692.536	510.322	581.208	4930453N24Rik	555.584	0.190849	0.16244	1.17489	0.240038	0.321869	555.584	0.0874581	0.151022	0.579108	0.562516	0.66044	555.584	0.103391	0.152857	0.676388	0.498794	0.625739
4930458D05Rik	0	0	2.88752	7.77452	13.3368	0	2.92499	22.1358	12.758	23.4831	4930458D05Rik	8.53009	4.06683	1.4513	2.8022	0.00507561	0.0104971	8.53009	2.35791	1.3943	1.6911	0.0908173	0.151907	8.53009	1.70893	1.25053	1.36656	0.171765	0.279761
4930469K13Rik	11.6642	14.7543	15.1595	0	8.00209	1.02609	0.974997	18.9736	5.10322	0	4930469K13Rik	7.56579	-0.811264	1.42743	-0.568338	0.569805	0.654308	7.56579	-2.5539	1.38165	-1.84845	0.0645371	0.113937	7.56579	1.74264	1.41013	1.2358	0.216531	0.334409
4930473A02Rik	8.16495	9.3185	35.3721	10.8843	4.00104	18.4697	7.79998	9.48679	3.82741	11.7416	4930473A02Rik	11.9066	-1.10335	0.979937	-1.12594	0.260192	0.344678	11.9066	-0.793459	0.893297	-0.888237	0.374413	0.482341	11.9066	-0.309889	0.938016	-0.330366	0.741123	0.824498
4930480K23Rik	6.99853	17.0839	12.6329	12.4392	1.33368	12.3131	11.7	0	7.65483	0	4930480K23Rik	8.21561	-2.24625	1.35459	-1.65825	0.0972669	0.147774	8.21561	-0.368271	1.1635	-0.31652	0.751608	0.81976	8.21561	-1.87798	1.29179	-1.45378	0.146008	0.246823
4930481A15Rik	29.1605	38.8271	35.0111	76.1903	74.6861	20.5219	28.2749	7.90566	12.758	4.69663	4930481A15Rik	32.8032	-2.02909	0.701827	-2.89115	0.00383832	0.00812101	32.8032	0.535845	0.589425	0.909098	0.363299	0.470842	32.8032	-2.56494	0.664883	-3.85773	0.000114447	0.000550407
4930481B07Rik	19.8292	57.4641	23.4611	11.6618	37.3431	0	0	9.48679	15.3097	3.52247	4930481B07Rik	17.8078	-1.83434	1.24031	-1.47893	0.139159	0.201752	17.8078	-1.47366	1.14269	-1.28964	0.197176	0.289196	17.8078	-0.360684	1.17843	-0.306071	0.75955	0.838976
4930486L24Rik	92.1473	91.6319	111.53	10.1069	9.33577	13.3392	19.4999	15.8113	0	7.04494	4930486L24Rik	37.0448	-3.74201	0.692742	-5.40173	6.60003e-08	2.68809e-07	37.0448	-2.91044	0.592473	-4.91235	8.99902e-07	4.5011e-06	37.0448	-0.831571	0.686565	-1.21121	0.225817	0.345484
4930500F10Rik	1.16642	26.4024	24.1829	6.21961	1.33368	0	10.725	11.0679	19.1371	2.34831	4930500F10Rik	10.2583	-0.68445	1.28892	-0.531027	0.5954	0.677156	10.2583	-1.90762	1.22346	-1.5592	0.11895	0.19031	10.2583	1.22317	1.24596	0.98171	0.326243	0.456551
4930500M09Rik	0	12.4247	4.33127	0	0	11.287	2.92499	0	0	10.5674	4930500M09Rik	4.15354	-0.65388	2.24556	-0.291188	0.770907	0.825448	4.15354	-0.658522	2.08463	-0.315894	0.752083	0.82012	4.15354	0.00464212	2.12422	0.00218533	0.998256	1
4930503L19Rik	220.454	274.119	268.539	548.881	400.104	428.907	435.824	412.675	381.466	450.876	4930503L19Rik	382.184	0.701177	0.186601	3.75762	0.000171538	0.000457111	382.184	0.831267	0.173018	4.80451	1.55131e-06	7.4946e-06	382.184	-0.13009	0.173596	-0.749383	0.453627	0.583769
4930505N22Rik	6.99853	3.10617	11.1891	10.8843	0	4.10437	0	6.32453	30.6193	8.2191	4930505N22Rik	8.14454	1.07476	1.33664	0.804077	0.421352	0.512841	8.14454	-0.888418	1.28676	-0.690431	0.489923	0.592774	8.14454	1.96318	1.28227	1.53102	0.125764	0.219352
4930509G22Rik	76.9838	49.6987	33.2064	7.77452	28.0073	7.18265	7.79998	31.6226	35.7225	37.573	4930509G22Rik	31.5572	-0.595196	0.630914	-0.943387	0.345483	0.437217	31.5572	-2.0996	0.607661	-3.45521	0.000549862	0.00170103	31.5572	1.5044	0.621165	2.4219	0.0154395	0.0392007
4930509H03Rik	18.6627	21.7432	23.822	13.9941	17.3379	8.20874	0.974997	3.16226	33.1709	19.9607	4930509H03Rik	16.1037	-0.183749	0.938971	-0.195692	0.844851	0.883093	16.1037	-1.09153	0.885582	-1.23256	0.21774	0.313116	16.1037	0.907783	0.899412	1.00931	0.312828	0.443586
4930511M06Rik	20.9956	20.1901	32.8455	6.21961	24.0063	50.2786	0.974997	30.0415	6.37902	15.264	4930511M06Rik	20.7195	-0.533216	0.986277	-0.540636	0.588759	0.671535	20.7195	-0.28951	0.912452	-0.317288	0.751025	0.819299	20.7195	-0.243706	0.930377	-0.261944	0.793365	0.864096
4930513N10Rik	27.9941	32.6148	23.4611	21.7686	0	26.6784	6.82498	12.6491	26.7919	9.39326	4930513N10Rik	18.8176	-0.780666	0.930054	-0.839377	0.401258	0.493365	18.8176	-1.00137	0.864504	-1.15832	0.246734	0.34614	18.8176	0.220706	0.88634	0.249009	0.803354	0.870778
4930515G01Rik	4.66568	15.5308	23.822	4.66471	4.00104	3.07828	17.5499	12.6491	15.3097	11.7416	4930515G01Rik	11.3013	-0.174246	0.975051	-0.178705	0.858169	0.893935	11.3013	-1.02075	0.920308	-1.10914	0.267369	0.368459	11.3013	0.846505	0.939188	0.901316	0.36742	0.498657
4930522L14Rik	59.4875	79.2073	71.1051	77.7452	54.6809	91.3223	38.9999	49.0151	73.9967	30.5281	4930522L14Rik	62.6088	-0.455134	0.459561	-0.990365	0.321996	0.412314	62.6088	-0.0905795	0.421801	-0.214745	0.829967	0.880147	62.6088	-0.364554	0.434289	-0.839428	0.401229	0.533458
4930523C07Rik	1281.9	1300.71	1032.29	1082.21	1214.98	939.901	888.222	2212	1825.68	2059.47	4930523C07Rik	1383.74	0.756101	0.142589	5.30264	1.14138e-07	4.50926e-07	1383.74	-0.223284	0.134022	-1.66603	0.0957084	0.158559	1383.74	0.979384	0.134093	7.30376	2.79826e-13	5.38609e-12
4930524J08Rik	4.66568	2.32963	16.6032	5.44216	14.6705	0	0	9.48679	14.0338	0	4930524J08Rik	6.72318	-0.0288902	1.66909	-0.0173089	0.98619	0.989918	6.72318	-0.68597	1.565	-0.43832	0.661154	0.745207	6.72318	0.65708	1.58181	0.415397	0.677851	0.77607
4930524O07Rik	8.16495	10.8716	18.047	7.77452	9.33577	0	0	11.0679	26.7919	0	4930524O07Rik	9.20536	0.0200337	1.46178	0.013705	0.989065	0.992335	9.20536	-1.54872	1.39126	-1.11318	0.265633	0.366542	9.20536	1.56875	1.40247	1.11856	0.263328	0.388973
4930528D03Rik	37.3255	28.732	38.9815	5.44216	6.66841	0	13.65	6.32453	3.82741	9.39326	4930528D03Rik	15.0345	-2.42111	0.951747	-2.54385	0.0109637	0.0211652	15.0345	-2.44274	0.86755	-2.81567	0.00486752	0.0120123	15.0345	0.0216311	0.937788	0.0230661	0.981598	0.989516
4930532G15Rik	19.8292	27.179	28.1533	35.7628	13.3368	0	8.77497	15.8113	2.55161	17.6124	4930532G15Rik	16.9011	-1.06851	1.05767	-1.01025	0.312376	0.401751	16.9011	-0.783869	0.9747	-0.804216	0.421272	0.529034	16.9011	-0.28464	1.00333	-0.283695	0.776644	0.851823
4930535I16Rik	16.3299	10.095	2.16564	0	0	12.3131	0	1.58113	0	0	4930535I16Rik	4.24848	-4.30841	2.33393	-1.84599	0.064894	0.103494	4.24848	-1.62036	1.93193	-0.838728	0.401622	0.510009	4.24848	-2.68805	2.25031	-1.19453	0.232272	0.35304
4930539E08Rik	61.8203	49.6987	55.9456	6.99707	18.6715	16.4175	24.3749	0	10.2064	0	4930539E08Rik	24.4132	-4.00522	0.921242	-4.34763	1.37614e-05	4.27976e-05	24.4132	-1.75492	0.736904	-2.38148	0.0172432	0.0366285	24.4132	-2.2503	0.894303	-2.51626	0.0118608	0.0314045
4930539J05Rik	90.9808	70.6653	165.31	20.2137	42.6778	16.4175	6.82498	30.0415	44.6532	36.3989	4930539J05Rik	52.4184	-1.56009	0.57086	-2.73287	0.00627849	0.0127505	52.4184	-2.36716	0.537467	-4.40429	1.06132e-05	4.48152e-05	52.4184	0.807074	0.555963	1.45167	0.146594	0.247567
4930540M05Rik	41.9912	12.4247	20.2126	0	0	0	4.87499	4.7434	0	0	4930540M05Rik	8.42468	-4.06667	1.66388	-2.44409	0.0145217	0.0272689	8.42468	-4.32712	1.5181	-2.85036	0.00436702	0.0109006	8.42468	0.260444	1.70565	0.152695	0.878639	0.921812
4930544I03Rik	18.6627	10.095	10.1063	0	0	0	0	0	2.55161	1.17416	4930544I03Rik	4.25898	-3.33999	1.799	-1.85658	0.063371	0.10136	4.25898	-6.11954	1.80043	-3.39893	0.000676492	0.00205814	4.25898	2.77954	1.98179	1.40254	0.160753	0.266085
4930548H24Rik	12.8306	20.1901	6.49691	0	9.33577	1.02609	0	14.2302	12.758	8.2191	4930548H24Rik	8.50868	-0.163221	1.27109	-0.12841	0.897825	0.925712	8.50868	-2.44879	1.25284	-1.95459	0.0506311	0.092734	8.50868	2.28557	1.2684	1.80193	0.0715567	0.139502
4930552P12Rik	12.8306	17.0839	7.94067	5.44216	0	2.05219	0	0	22.9645	0	4930552P12Rik	6.8314	-0.71219	1.69852	-0.4193	0.674997	0.746308	6.8314	-2.69476	1.6421	-1.64104	0.10079	0.165549	6.8314	1.98257	1.666	1.19002	0.23404	0.355125
4930555A03Rik	27.9941	24.8493	58.8331	26.4334	30.6747	46.1742	20.4749	3.16226	1.2758	5.87079	4930555A03Rik	24.5743	-3.43075	0.82354	-4.16586	3.10183e-05	9.19567e-05	24.5743	-0.282912	0.616919	-0.458588	0.64653	0.733223	24.5743	-3.14784	0.794706	-3.96101	7.46322e-05	0.000375948
4930555F03Rik	15.1635	3.10617	17.3251	13.2167	0	4.10437	3.89999	15.8113	2.55161	16.4382	4930555F03Rik	9.16169	-0.0387813	1.2032	-0.0322318	0.974287	0.981797	9.16169	-1.12682	1.13998	-0.988456	0.322929	0.429192	9.16169	1.08803	1.1557	0.941452	0.346473	0.477704
4930556J24Rik	11.6642	2.32963	8.30161	11.6618	2.66736	5.13046	9.74997	12.6491	14.0338	14.0899	4930556J24Rik	9.22778	0.886197	0.990084	0.895073	0.370748	0.463122	9.22778	0.0118976	0.937176	0.0126952	0.989871	0.993484	9.22778	0.8743	0.936075	0.934006	0.350301	0.481653
4930556M19Rik	19.8292	9.3185	6.49691	34.2079	53.3472	13.3392	40.9499	22.1358	44.6532	55.1854	4930556M19Rik	29.9463	1.83458	0.683582	2.68377	0.00727971	0.0145869	29.9463	1.62598	0.640025	2.5405	0.0110694	0.0248036	29.9463	0.208594	0.622503	0.335088	0.737558	0.822245
4930558J18Rik	4.66568	2.32963	11.1891	34.2079	0	20.5219	2.92499	0	5.10322	0	4930558J18Rik	8.09424	-1.83223	1.66211	-1.10235	0.27031	0.356029	8.09424	1.238	1.41248	0.876475	0.380772	0.488998	8.09424	-3.07023	1.56411	-1.96292	0.0496552	0.104074
4930562C15Rik	20.9956	9.3185	22.7392	7.77452	0	0	0	6.32453	12.758	0	4930562C15Rik	7.99104	-1.48014	1.56741	-0.944324	0.345004	0.436709	7.99104	-3.10488	1.51092	-2.05496	0.0398831	0.0756364	7.99104	1.62474	1.54907	1.04885	0.294247	0.423672
4930563E22Rik	24.4948	17.0839	11.1891	6.21961	14.6705	7.18265	0	17.3925	11.4822	3.52247	4930563E22Rik	11.3238	-0.706278	1.06845	-0.661028	0.508594	0.596431	11.3238	-1.33853	1.00181	-1.33611	0.181512	0.270778	11.3238	0.632254	1.02973	0.614003	0.539213	0.662125
4930568A12Rik	13.9971	3.88271	2.88752	13.9941	13.3368	12.3131	0.974997	12.6491	0	9.39326	4930568A12Rik	8.34286	0.114878	1.29743	0.0885424	0.929446	0.94933	8.34286	0.590275	1.19317	0.494712	0.620804	0.711955	8.34286	-0.475398	1.21385	-0.391644	0.695321	0.790851
4930577N17Rik	22.162	28.732	48.7268	13.2167	2.66736	42.0698	30.2249	17.3925	26.7919	19.9607	4930577N17Rik	25.1945	-0.64385	0.779835	-0.825623	0.409018	0.501166	25.1945	-0.595615	0.721218	-0.825846	0.408891	0.51697	25.1945	-0.0482348	0.740151	-0.0651689	0.94804	0.967817
4930578C19Rik	52.4889	62.8999	30.6799	39.65	82.6882	62.5917	56.5498	22.1358	65.066	19.9607	4930578C19Rik	49.4711	-0.433859	0.551323	-0.786942	0.431316	0.523057	49.4711	0.313492	0.503464	0.62267	0.533502	0.633375	49.4711	-0.747351	0.518243	-1.44209	0.149278	0.251052
4930578M01Rik	12.8306	0	7.94067	7.77452	2.66736	18.4697	11.7	7.90566	0	3.52247	4930578M01Rik	7.28109	-0.87486	1.45922	-0.599541	0.548812	0.634661	7.28109	0.569278	1.30687	0.435604	0.663124	0.74708	7.28109	-1.44414	1.37099	-1.05335	0.29218	0.421266
4930579G24Rik	71.1517	126.576	91.6786	67.6383	62.683	55.409	71.1748	58.5019	65.066	23.4831	4930579G24Rik	69.3363	-0.987532	0.432805	-2.2817	0.0225069	0.0404362	69.3363	-0.588871	0.395213	-1.49001	0.136221	0.2136	69.3363	-0.39866	0.412076	-0.967444	0.333322	0.464128
4930579K19Rik	5.8321	9.3185	0	0	1.33368	17.4436	5.84998	34.7849	12.758	0	4930579K19Rik	8.73208	1.66551	1.69656	0.981698	0.326249	0.416818	8.73208	0.307894	1.60209	0.192182	0.8476	0.89366	8.73208	1.35761	1.58747	0.855208	0.392436	0.52407
4930580E04Rik	5.8321	22.5197	41.1471	11.6618	0	0	0	1.58113	6.37902	10.5674	4930580E04Rik	9.96883	-1.90202	1.45545	-1.30683	0.191272	0.264728	9.96883	-2.93136	1.37829	-2.1268	0.0334365	0.0648506	9.96883	1.02934	1.4234	0.723151	0.469587	0.599311
4930581F22Rik	15.1635	63.6764	64.9691	21.7686	60.0156	32.835	30.2249	121.747	71.445	138.551	4930581F22Rik	62.0396	1.18696	0.542102	2.18955	0.0285566	0.0500617	62.0396	-0.437169	0.515718	-0.84769	0.396611	0.504945	62.0396	1.62413	0.513387	3.16356	0.00155854	0.00549109
4930589L23Rik	22.162	63.6764	58.1112	14.7716	29.341	4.10437	9.74997	52.1774	24.2403	19.9607	4930589L23Rik	29.8295	-0.596091	0.713435	-0.835523	0.403424	0.495418	29.8295	-1.75485	0.67705	-2.59191	0.00954441	0.0217624	29.8295	1.15876	0.690358	1.67849	0.0932505	0.173041
4930589O11Rik	27.9941	24.0728	39.3424	0	0	1.02609	12.675	9.48679	10.2064	0	4930589O11Rik	12.4804	-2.22913	1.3526	-1.64804	0.0993448	0.150554	12.4804	-3.14338	1.27739	-2.46079	0.0138633	0.0303011	12.4804	0.914255	1.32561	0.689687	0.490391	0.618162
4930590J08Rik	52.4889	52.8048	76.1582	3.10981	18.6715	23.6001	10.725	28.4604	11.4822	16.4382	4930590J08Rik	29.3939	-1.70194	0.689532	-2.46825	0.0135775	0.0256831	29.3939	-2.13429	0.641819	-3.32538	0.00088299	0.00261999	29.3939	0.432352	0.673096	0.642333	0.520657	0.645542
4930594C11Rik	59.4875	51.2518	91.3177	24.101	70.6851	92.3484	52.6498	118.585	68.8934	62.2303	4930594C11Rik	69.155	0.292341	0.492403	0.593703	0.552711	0.638084	69.155	-0.183361	0.460696	-0.398008	0.690624	0.769745	69.155	0.475702	0.464426	1.02428	0.305704	0.435775
4930594M22Rik	62.9867	34.9444	63.1644	0	2.66736	0	0	11.0679	3.82741	2.34831	4930594M22Rik	18.1007	-3.26455	0.916332	-3.56263	0.000367162	0.000933896	18.1007	-6.71847	1.24446	-5.3987	6.71273e-08	3.94092e-07	18.1007	3.45392	1.30565	2.64536	0.00816048	0.0229173
4930596I21Rik	50.1561	41.1567	66.7738	1.5549	2.66736	25.6523	17.5499	45.8528	54.8596	11.7416	4930596I21Rik	31.7965	-0.497556	0.815977	-0.609767	0.542016	0.628598	31.7965	-2.15305	0.779011	-2.76383	0.00571281	0.013818	31.7965	1.65549	0.788496	2.09956	0.0357674	0.0792779
4930597O21Rik	11.6642	6.21234	7.57973	34.9853	9.33577	11.287	5.84998	4.7434	10.2064	12.9157	4930597O21Rik	11.478	0.160099	0.970446	0.164974	0.868964	0.902801	11.478	0.887773	0.882827	1.0056	0.314607	0.420095	11.478	-0.727674	0.903671	-0.805242	0.42068	0.552199
4930599N23Rik	54.8218	49.6987	79.4067	11.6618	42.6778	15.3914	32.1749	49.0151	58.687	65.7528	4930599N23Rik	45.9288	-0.0888374	0.52557	-0.169031	0.865773	0.900145	45.9288	-1.29474	0.499867	-2.59017	0.00959287	0.0218547	45.9288	1.2059	0.507332	2.37695	0.0174564	0.0435369
4931406B18Rik	68.8188	76.8776	59.9159	0	8.00209	0	0	4.7434	0	0	4931406B18Rik	21.8358	-5.4869	2.39399	-2.29195	0.0219084	0.0394764	21.8358	-5.15241	2.18172	-2.36162	0.018195	0.0383237	21.8358	-0.334491	2.31522	-0.144475	0.885126	0.926282
4931406C07Rik	743.01	783.531	814.64	894.847	1020.27	1035.33	780.973	512.287	385.293	423.871	4931406C07Rik	739.405	-0.829552	0.156776	-5.29132	1.21437e-07	4.77876e-07	739.405	0.255007	0.142521	1.78925	0.0735741	0.127533	739.405	-1.08456	0.147489	-7.35351	1.93068e-13	3.75874e-12
4931406P16Rik	2160.21	2307.88	1927.42	2347.9	1937.84	1655.09	1993.87	1565.32	1294.94	1277.48	4931406P16Rik	1846.8	-0.628664	0.136196	-4.61587	3.91452e-06	1.30941e-05	1846.8	-0.102401	0.126253	-0.811078	0.417321	0.52543	1846.8	-0.526263	0.127932	-4.11361	3.89516e-05	0.000208699
4931414P19Rik	109.644	109.492	116.944	66.0834	114.697	126.209	159.9	45.8528	95.6853	73.9719	4931414P19Rik	101.848	-0.635577	0.382824	-1.66023	0.0968674	0.14718	101.848	0.0554617	0.349465	0.158705	0.873902	0.911273	101.848	-0.691039	0.360993	-1.91427	0.0555852	0.113932
4931428F04Rik	43.1576	39.6036	48.7268	31.0981	34.6757	26.6784	47.7749	88.5434	44.6532	59.882	4931428F04Rik	46.4794	0.544255	0.455749	1.1942	0.2324	0.313208	46.4794	-0.32674	0.430916	-0.758244	0.448305	0.554017	46.4794	0.870994	0.433983	2.00698	0.0447519	0.095483
4931429I11Rik	20.9956	33.3913	58.1112	0	0	0	0.974997	0	8.93063	2.34831	4931429I11Rik	12.4752	-3.29657	1.14999	-2.86661	0.00414892	0.00871848	12.4752	-6.94337	1.40993	-4.92464	8.45171e-07	4.24609e-06	12.4752	3.64681	1.48854	2.44992	0.0142887	0.036698
4931431C16Rik	15.1635	10.8716	10.1063	0	9.33577	2.05219	7.79998	22.1358	20.4129	19.9607	4931431C16Rik	11.7839	0.799258	0.983767	0.812447	0.416535	0.50831	11.7839	-1.36522	0.962931	-1.41778	0.156256	0.239622	11.7839	2.16448	0.963413	2.24668	0.0246606	0.0581078
4931440P22Rik	398.916	303.628	279.367	129.057	156.041	118.001	100.425	213.453	121.201	193.736	4931440P22Rik	201.382	-0.892392	0.274703	-3.24857	0.00115986	0.0027097	201.382	-1.37815	0.256593	-5.37094	7.83273e-08	4.56533e-07	201.382	0.485754	0.263651	1.84242	0.0654143	0.129714
4932422M17Rik	54.8218	60.5703	142.932	27.2108	36.0094	16.4175	7.79998	50.5962	28.0677	34.0506	4932422M17Rik	45.8476	-1.21172	0.591476	-2.04863	0.0404981	0.068264	45.8476	-1.99715	0.556425	-3.58925	0.000331636	0.00107443	45.8476	0.78543	0.573024	1.37067	0.170476	0.278187
4932438A13Rik	5097.26	5478.5	6099.15	4007.76	4178.42	3683.67	3503.16	4797.15	4201.22	4042.62	4932438A13Rik	4508.89	-0.355996	0.103555	-3.43775	0.000586574	0.00144067	4508.89	-0.533386	0.0966776	-5.51716	3.44522e-08	2.08901e-07	4508.89	0.17739	0.0972906	1.8233	0.0682585	0.134304
4932438H23Rik	103.811	90.0789	102.507	28.7657	33.342	43.0959	26.3249	17.3925	10.2064	7.04494	4932438H23Rik	46.257	-3.12955	0.515496	-6.07095	1.27152e-09	6.09785e-09	46.257	-1.59032	0.421507	-3.77292	0.000161345	0.000557475	46.257	-1.53923	0.504261	-3.05246	0.00226975	0.00761932
4932441J04Rik	1.16642	1.55308	2.52658	2.33236	21.3389	7.18265	10.725	7.90566	6.37902	27.0056	4932441J04Rik	8.81152	2.915	1.18541	2.45906	0.0139301	0.0262651	8.81152	2.48011	1.121	2.21242	0.026938	0.0538388	8.81152	0.434891	1.02604	0.423855	0.671671	0.771939
4932443I19Rik	2.33284	2.32963	6.49691	0	12.0031	17.4436	2.92499	3.16226	15.3097	8.2191	4932443I19Rik	7.02221	1.2239	1.37667	0.88903	0.373987	0.466219	7.02221	1.06502	1.28482	0.828931	0.407143	0.51525	7.02221	0.158881	1.27253	0.124854	0.900639	0.937141
4933404O12Rik	85.1487	35.7209	50.1706	51.3118	24.0063	14.3653	37.0499	22.1358	11.4822	11.7416	4933404O12Rik	34.3133	-1.92256	0.639613	-3.00581	0.0026487	0.00581169	34.3133	-0.829911	0.567036	-1.46359	0.143305	0.223103	34.3133	-1.09265	0.611782	-1.78601	0.074098	0.143518
4933406C10Rik	9.33137	10.095	6.85785	0	13.3368	0	0	12.6491	2.55161	0	4933406C10Rik	5.48217	-0.807513	1.89715	-0.425644	0.670367	0.742832	5.48217	-1.44117	1.77742	-0.810817	0.417471	0.525541	5.48217	0.633654	1.81245	0.349613	0.726629	0.814469
4933406I18Rik	13.9971	75.3246	55.2237	0	12.0031	4.10437	1.94999	15.8113	2.55161	2.34831	4933406I18Rik	18.3314	-2.84215	1.08622	-2.61655	0.0088824	0.0174647	18.3314	-3.48729	1.01792	-3.4259	0.000612762	0.00188077	18.3314	0.645147	1.07844	0.598225	0.54969	0.67169
4933406P04Rik	64.1532	64.453	64.6082	41.9824	40.0104	1.02609	37.0499	18.9736	35.7225	32.8764	4933406P04Rik	40.0856	-1.1368	0.724469	-1.56915	0.116613	0.17323	40.0856	-1.10101	0.670997	-1.64086	0.100827	0.16557	40.0856	-0.0357888	0.688318	-0.0519946	0.958533	0.974255
4933407K13Rik	60.6539	70.6653	77.241	19.4363	22.6726	41.0437	29.2499	61.6642	24.2403	21.1348	4933407K13Rik	42.8002	-0.98208	0.53343	-1.84107	0.065612	0.104551	42.8002	-1.31153	0.495785	-2.64536	0.00816043	0.0189525	42.8002	0.329449	0.514381	0.640477	0.521862	0.646675
4933407L21Rik	53.6554	13.2012	90.2349	6.99707	13.3368	11.287	14.625	3.16226	3.82741	8.2191	4933407L21Rik	21.8546	-3.35028	0.858673	-3.9017	9.55206e-05	0.000264753	21.8546	-2.19456	0.731787	-2.9989	0.00270957	0.0071498	21.8546	-1.15572	0.839658	-1.37642	0.168691	0.275781
4933411E06Rik	86.3151	143.66	212.232	17.1039	85.3556	35.9133	39.9749	75.8943	45.929	71.6236	4933411E06Rik	81.4002	-1.20062	0.509535	-2.35631	0.0184577	0.033823	81.4002	-1.74944	0.476523	-3.67127	0.000241349	0.000801323	81.4002	0.548824	0.487793	1.12512	0.26054	0.38586
4933412L11Rik	57.1546	78.4307	83.0161	21.7686	20.0052	6.15656	5.84998	28.4604	22.9645	0	4933412L11Rik	32.3807	-2.10583	0.8345	-2.52347	0.0116204	0.0222913	32.3807	-2.44086	0.775783	-3.14632	0.0016534	0.00459694	32.3807	0.33503	0.805871	0.415736	0.677603	0.776044
4933413C19Rik	15.1635	6.98888	7.57973	46.6471	10.6694	13.3392	10.725	63.2453	11.4822	15.264	4933413C19Rik	20.1104	1.61197	0.878361	1.8352	0.0664766	0.105691	20.1104	1.07772	0.824813	1.30663	0.191339	0.282635	20.1104	0.534242	0.81133	0.658477	0.510232	0.63577
4933416M07Rik	6.99853	5.43579	1.8047	31.8755	54.6809	17.4436	8.77497	109.098	103.34	98.6292	4933416M07Rik	43.8081	4.57195	0.692799	6.59925	4.13246e-11	2.26128e-10	43.8081	2.68117	0.667291	4.01798	5.86981e-05	0.000219212	43.8081	1.89079	0.584223	3.23642	0.0012104	0.00440608
4933417C20Rik	11.6642	27.179	38.9815	0	14.6705	6.15656	2.92499	22.1358	17.8613	11.7416	4933417C20Rik	15.3315	-0.605286	0.978088	-0.618846	0.536018	0.62313	15.3315	-2.19509	0.940817	-2.33317	0.0196391	0.0409052	15.3315	1.5898	0.958676	1.65833	0.0972509	0.178883
4933417E11Rik	1.16642	0	6.85785	31.0981	14.6705	3.07828	5.84998	17.3925	15.3097	23.4831	4933417E11Rik	11.8906	2.67654	1.17471	2.27846	0.0226989	0.0407426	11.8906	2.22925	1.10657	2.01456	0.0439507	0.0822129	11.8906	0.447291	1.04904	0.42638	0.669831	0.770521
4933421O10Rik	206.457	234.516	240.386	118.173	96.025	94.4006	81.8998	166.019	258.988	162.034	4933421O10Rik	165.89	-0.216181	0.268697	-0.804552	0.421079	0.512629	165.89	-1.21734	0.254433	-4.78453	1.71385e-06	8.21914e-06	165.89	1.00116	0.259178	3.86284	0.000112075	0.000540378
4933423P22Rik	36.159	10.8716	27.0705	0	0	2.05219	2.92499	7.90566	7.65483	5.87079	4933423P22Rik	10.051	-1.78998	1.05252	-1.70066	0.0890073	0.136716	10.051	-4.29818	1.12987	-3.80413	0.000142304	0.000497042	10.051	2.5082	1.17709	2.13085	0.0331019	0.0743099
4933424G06Rik	31.4934	22.5197	26.3486	10.8843	12.0031	6.15656	5.84998	11.0679	7.65483	14.0899	4933424G06Rik	14.8068	-1.28605	0.754463	-1.70458	0.0882719	0.135734	14.8068	-1.62033	0.698109	-2.32102	0.0202856	0.0420303	14.8068	0.334279	0.743245	0.449756	0.652886	0.756869
4933424M12Rik	0	3.88271	0	8.55197	2.66736	15.3914	5.84998	3.16226	19.1371	22.309	4933424M12Rik	8.09517	3.56868	1.42503	2.50429	0.0122699	0.0234313	8.09517	2.69443	1.35541	1.98791	0.0468219	0.0868572	8.09517	0.874255	1.22641	0.712855	0.475935	0.604966
4933427D14Rik	356.925	335.466	313.656	178.814	194.717	207.271	207.674	172.343	142.89	127.983	4933427D14Rik	223.774	-1.18582	0.212698	-5.57513	2.4735e-08	1.05362e-07	223.774	-0.765043	0.19225	-3.97942	6.90843e-05	0.000255252	223.774	-0.420773	0.204207	-2.06052	0.0393489	0.0856633
4933427I04Rik	4.66568	3.88271	14.4376	0	14.6705	0	0	11.0679	0	0	4933427I04Rik	4.87244	-1.09031	2.19558	-0.496591	0.619477	0.69851	4.87244	-1.10747	2.03734	-0.543587	0.586726	0.682125	4.87244	0.017166	2.08302	0.00824092	0.993425	0.996599
4933427J07Rik	36.159	41.9333	94.2052	6.99707	20.0052	29.7567	15.6	71.1509	71.445	45.7921	4933427J07Rik	43.3045	0.112052	0.574689	0.194978	0.84541	0.883623	43.3045	-1.6957	0.553868	-3.06157	0.00220181	0.00592964	43.3045	1.80776	0.559042	3.23367	0.00122211	0.00444298
4933429H19Rik	2.33284	13.2012	5.41409	17.1039	0	1.02609	4.87499	12.6491	2.55161	0	4933429H19Rik	5.91538	-0.495662	1.62671	-0.304702	0.760593	0.816926	5.91538	-0.260135	1.50073	-0.173339	0.862385	0.90342	5.91538	-0.235527	1.53756	-0.153183	0.878254	0.921465
4933430I17Rik	3.49926	1.55308	1.08282	77.7452	57.3483	55.409	54.5998	42.6906	57.4112	28.1798	4933430I17Rik	37.9519	4.60848	0.722734	6.37645	1.81243e-10	9.40582e-10	37.9519	5.132	0.692391	7.41199	1.24416e-13	1.27001e-12	37.9519	-0.523523	0.489289	-1.06997	0.284635	0.412875
4933431E20Rik	59.4875	45.816	46.9221	6.99707	24.0063	9.23484	10.725	4.7434	14.0338	19.9607	4933431E20Rik	24.1927	-1.94908	0.702055	-2.77625	0.00549907	0.0113068	24.1927	-2.02012	0.642759	-3.14289	0.00167287	0.00464803	24.1927	0.0710451	0.688114	0.103246	0.917768	0.949023
4933431K14Rik	20.9956	20.1901	36.8158	13.2167	33.342	10.2609	4.87499	22.1358	7.65483	19.9607	4933431K14Rik	18.9447	-0.663767	0.806961	-0.822552	0.410763	0.502758	18.9447	-0.784329	0.74705	-1.0499	0.293764	0.397304	18.9447	0.120562	0.770862	0.156398	0.875719	0.919941
4933433G15Rik	162.133	355.656	298.136	29.5432	134.702	64.6439	43.8749	126.491	102.064	122.112	4933433G15Rik	143.936	-1.22145	0.441244	-2.7682	0.00563668	0.0115534	143.936	-2.01482	0.414168	-4.86474	1.14609e-06	5.65426e-06	143.936	0.793365	0.421373	1.88281	0.0597259	0.12053
4933434E20Rik	772.171	722.96	808.865	1016.91	953.582	1079.45	910.647	1089.4	1113.78	1059.09	4933434E20Rik	952.685	0.500248	0.117788	4.24704	2.16617e-05	6.55793e-05	952.685	0.365697	0.109608	3.3364	0.000848704	0.00252797	952.685	0.134551	0.110406	1.2187	0.222959	0.342314
4933437G19Rik	17.4963	28.732	22.3782	19.4363	0	0	15.6	0	0	2.34831	4933437G19Rik	10.5991	-4.77292	1.71442	-2.78398	0.00536962	0.0110581	10.5991	-1.36736	1.29194	-1.05838	0.289884	0.393112	10.5991	-3.40556	1.6582	-2.05377	0.0399982	0.0867326
4933439C10Rik	146.969	107.163	124.163	80.855	56.0146	21.548	41.9249	37.9472	29.3435	16.4382	4933439C10Rik	66.2366	-2.18705	0.499951	-4.37453	1.21694e-05	3.81186e-05	66.2366	-1.32571	0.447722	-2.96101	0.00306637	0.00797002	66.2366	-0.861342	0.479403	-1.7967	0.0723834	0.140823
4933439K11Rik	11.6642	3.10617	7.21879	16.3265	24.0063	17.4436	14.625	4.7434	0	8.2191	4933439K11Rik	10.7353	-0.733699	1.06446	-0.689267	0.490655	0.580076	10.7353	1.32073	0.918292	1.43825	0.150363	0.232092	10.7353	-2.05443	0.992422	-2.07012	0.0384411	0.0839882
4933440N22Rik	255.446	257.035	274.675	83.1873	64.0167	53.3568	56.5498	148.626	81.6515	88.0618	4933440N22Rik	136.261	-1.31565	0.305913	-4.30073	1.70238e-05	5.22363e-05	136.261	-2.02486	0.287492	-7.04318	1.87895e-12	1.74031e-11	136.261	0.709214	0.299087	2.37127	0.0177272	0.0441194
5031414D18Rik	253.113	218.985	388.371	66.8608	114.697	198.036	182.324	172.343	213.059	191.388	5031414D18Rik	199.918	-0.579965	0.351817	-1.64849	0.099253	0.150428	199.918	-1.03529	0.328785	-3.14882	0.0016393	0.00456448	199.918	0.455321	0.333312	1.36605	0.171924	0.279994
5031425E22Rik	549.384	479.126	773.132	265.888	204.053	190.853	269.099	352.592	409.533	470.837	5031425E22Rik	396.45	-0.548891	0.222328	-2.46884	0.0135552	0.0256467	396.45	-1.36944	0.208967	-6.55339	5.62447e-11	4.51978e-10	396.45	0.820552	0.21225	3.86596	0.000110653	0.000534278
5031425F14Rik	116.642	180.934	149.79	185.811	109.362	168.279	145.275	71.1509	105.892	56.3595	5031425F14Rik	128.95	-0.942494	0.334671	-2.81618	0.00485986	0.0100852	128.95	0.0299686	0.302465	0.0990812	0.921074	0.946467	128.95	-0.972463	0.316088	-3.07656	0.00209405	0.00710529
5031434O11Rik	41.9912	79.9838	71.8269	19.4363	25.3399	12.3131	8.77497	17.3925	16.5855	24.6573	5031434O11Rik	31.8301	-1.72547	0.587646	-2.93623	0.00332223	0.00713028	31.8301	-1.98881	0.542414	-3.6666	0.0002458	0.000814986	31.8301	0.263349	0.577418	0.456081	0.648332	0.753491
5031439G07Rik	8374.9	8844.04	8115.36	13065.1	11908.4	13956.9	12282	9812.51	11687.6	10620.3	5031439G07Rik	10866.7	0.342723	0.0889597	3.85256	0.000116888	0.000319908	10866.7	0.600619	0.0830546	7.23161	4.773e-13	4.6595e-12	10866.7	-0.257896	0.0831996	-3.09972	0.00193702	0.00662806
5033430I15Rik	29.1605	20.9666	3.24845	25.6559	14.6705	56.4351	19.4999	12.6491	25.5161	16.4382	5033430I15Rik	22.424	0.0712626	0.832018	0.0856502	0.931744	0.950788	22.424	0.745036	0.763694	0.975568	0.329279	0.435858	22.424	-0.673773	0.777192	-0.866933	0.385979	0.517684
5330406M23Rik	972.795	1084.05	1596.8	290.767	500.13	426.855	427.049	838	632.799	719.758	5330406M23Rik	748.9	-0.741565	0.211306	-3.50944	0.000449052	0.0011247	748.9	-1.57267	0.19826	-7.93237	2.15003e-15	2.50116e-14	748.9	0.831106	0.20037	4.14785	3.35613e-05	0.00018253
5330438D12Rik	10.4978	6.98888	13.3548	11.6618	13.3368	12.3131	1.94999	55.3396	12.758	10.5674	5330438D12Rik	14.8768	1.3291	0.916146	1.45075	0.146849	0.211208	14.8768	-0.0817102	0.873928	-0.0934977	0.925508	0.949611	14.8768	1.41081	0.865567	1.62993	0.103117	0.187401
5330439K02Rik	94.4801	125.023	109.726	3.10981	41.3441	12.3131	17.5499	47.434	67.6176	34.0506	5330439K02Rik	55.2648	-1.14437	0.606135	-1.88798	0.0590287	0.0952665	55.2648	-2.60149	0.57883	-4.4944	6.97671e-06	3.03497e-05	55.2648	1.45712	0.590722	2.46668	0.0136371	0.0353906
5430403G16Rik	1.16642	18.637	14.4376	18.6588	1.33368	29.7567	11.7	1.58113	0	19.9607	5430403G16Rik	11.7232	-0.663487	1.34006	-0.495117	0.620518	0.699358	11.7232	0.419422	1.22468	0.342474	0.731994	0.804201	11.7232	-1.08291	1.25771	-0.861014	0.38923	0.520771
5430405H02Rik	18.6627	18.637	26.7095	13.2167	12.0031	27.7045	12.675	22.1358	63.7902	34.0506	5430405H02Rik	24.9585	0.899549	0.6448	1.39508	0.162991	0.230965	24.9585	-0.390204	0.615546	-0.633914	0.526137	0.626867	24.9585	1.28975	0.614701	2.09818	0.0358892	0.0794754
5430416N02Rik	249.614	220.538	303.189	118.95	109.362	99.531	93.5997	232.426	262.816	184.343	5430416N02Rik	187.437	-0.191677	0.244302	-0.78459	0.432694	0.524541	187.437	-1.29354	0.232199	-5.57081	2.53553e-08	1.56307e-07	187.437	1.10186	0.236627	4.65653	3.2158e-06	2.13083e-05
5430420F09Rik	1.16642	6.21234	17.686	0	6.66841	31.8089	8.77497	75.8943	52.308	52.8371	5430420F09Rik	25.3356	2.79512	1.01531	2.75296	0.00590588	0.0120485	25.3356	0.437744	0.970182	0.451198	0.651847	0.737259	25.3356	2.35737	0.946922	2.48951	0.0127919	0.033484
5430427O19Rik	443.24	451.171	403.53	630.513	728.19	623.865	529.423	926.543	634.075	628.174	5430427O19Rik	599.872	0.753036	0.181072	4.15876	3.19979e-05	9.47121e-05	599.872	0.538023	0.169034	3.18293	0.00145795	0.0041148	599.872	0.215014	0.169219	1.27063	0.203862	0.31884
5530601H04Rik	95.6465	75.3246	168.198	71.5256	78.6872	68.7482	68.2498	151.789	113.547	79.8427	5530601H04Rik	97.1558	0.00901438	0.377618	0.0238717	0.980955	0.986819	97.1558	-0.66764	0.354496	-1.88335	0.0596528	0.106571	97.1558	0.676654	0.359395	1.88276	0.059733	0.12053
5730405O15Rik	4.66568	3.88271	13.7157	12.4392	14.6705	17.4436	2.92499	7.90566	22.9645	0	5730405O15Rik	10.0613	0.439127	1.20526	0.364342	0.715603	0.780541	10.0613	0.64374	1.11603	0.576813	0.564066	0.661802	10.0613	-0.204612	1.12562	-0.181777	0.855757	0.907214
5730409E04Rik	207.623	183.264	204.653	200.583	188.049	210.349	205.724	105.936	93.1337	45.7921	5730409E04Rik	164.511	-1.29387	0.29243	-4.42455	9.66418e-06	3.07244e-05	164.511	0.0200285	0.260326	0.0769361	0.938674	0.95893	164.511	-1.3139	0.276749	-4.74763	2.05816e-06	1.41794e-05
5730455P16Rik	292.772	240.728	329.538	268.221	184.048	240.106	255.449	336.781	150.545	156.163	5730455P16Rik	245.435	-0.431894	0.297194	-1.45324	0.146157	0.210426	245.435	-0.278827	0.275583	-1.01177	0.311647	0.416904	245.435	-0.153067	0.280126	-0.546424	0.584775	0.700509
5730508B09Rik	142.303	123.47	150.151	375.509	274.738	332.454	284.699	536.004	770.586	468.489	5730508B09Rik	345.84	2.09115	0.224838	9.30068	1.39555e-20	1.4152e-19	345.84	1.19252	0.212138	5.62144	1.89375e-08	1.18506e-07	345.84	0.898627	0.206984	4.34153	1.41494e-05	8.33273e-05
5730559C18Rik	6.99853	1.55308	6.13597	10.8843	14.6705	0	6.82498	1.58113	0	10.5674	5730559C18Rik	5.92159	-0.249054	1.56804	-0.158832	0.873801	0.906773	5.92159	0.723854	1.42585	0.507664	0.611689	0.704211	5.92159	-0.972908	1.46696	-0.663215	0.507193	0.632999
5830416I19Rik	0	0.776542	0.721879	19.4363	26.6736	38.9915	25.3499	9.48679	16.5855	9.39326	5830416I19Rik	14.7415	4.33624	1.17253	3.69819	0.000217139	0.000570932	14.7415	5.55491	1.11801	4.96855	6.74545e-07	3.43249e-06	14.7415	-1.21867	0.747253	-1.63087	0.102917	0.187118
5830417I10Rik	503.894	584.736	606.017	576.092	693.514	792.144	779.023	505.962	526.907	560.073	5830417I10Rik	612.836	-0.0917341	0.160808	-0.570459	0.568367	0.652948	612.836	0.32588	0.148197	2.19897	0.0278802	0.0554861	612.836	-0.417614	0.150947	-2.76663	0.00566398	0.0168031
5830432E09Rik	359.258	418.556	354.803	368.512	389.435	355.028	307.124	547.072	437.601	563.595	5830432E09Rik	410.098	0.451125	0.175259	2.57404	0.0100519	0.0195495	410.098	-0.0893818	0.164234	-0.544235	0.58628	0.6817	410.098	0.540506	0.165495	3.266	0.00109077	0.00402228
5830444B04Rik	30.3269	37.274	33.9283	48.202	22.6726	2.05219	15.6	22.1358	8.93063	3.52247	5830444B04Rik	22.4645	-1.57795	0.902544	-1.74833	0.0804068	0.124917	22.4645	-0.605885	0.816697	-0.741873	0.458164	0.563456	22.4645	-0.972061	0.856334	-1.13514	0.256316	0.381166
5830454E08Rik	19.8292	3.10617	16.2423	16.3265	10.6694	0	0	9.48679	5.10322	1.17416	5830454E08Rik	8.19377	-1.32883	1.48412	-0.89537	0.370589	0.462992	8.19377	-0.945398	1.36173	-0.694263	0.487518	0.590539	8.19377	-0.383437	1.4117	-0.271613	0.785919	0.859248
5830462I19Rik	101.479	75.3246	162.423	11.6618	29.341	21.548	17.5499	7.90566	7.65483	8.2191	5830462I19Rik	44.3106	-3.83895	0.59755	-6.42449	1.32315e-10	6.92158e-10	44.3106	-2.52348	0.487704	-5.1742	2.28894e-07	1.25412e-06	44.3106	-1.31547	0.591433	-2.22421	0.0261341	0.061013
5930403N24Rik	6.99853	7.76542	8.30161	24.8785	37.3431	4.10437	29.2499	42.6906	14.0338	22.309	5930403N24Rik	19.7675	1.76041	0.820662	2.1451	0.0319446	0.0551801	19.7675	1.62273	0.767404	2.11457	0.034467	0.0665834	19.7675	0.13768	0.746992	0.184312	0.853768	0.90569
5930420M18Rik	4.66568	17.0839	12.2719	8.55197	26.6736	0	0.974997	1.58113	1.2758	0	5930420M18Rik	7.30791	-3.63683	1.73992	-2.09022	0.036598	0.0623017	7.30791	-0.349849	1.35329	-0.258517	0.796008	0.855126	7.30791	-3.28698	1.67157	-1.96641	0.0492517	0.103446
5930430L01Rik	36.159	12.4247	30.3189	15.549	26.6736	2.05219	9.74997	22.1358	5.10322	5.87079	5930430L01Rik	16.6037	-1.27325	0.938282	-1.357	0.17478	0.245095	16.6037	-0.970355	0.858901	-1.12976	0.258576	0.35943	16.6037	-0.302898	0.896195	-0.337983	0.735376	0.820777
6030400A10Rik	89.8144	152.202	198.878	71.5256	94.6914	124.157	119.925	219.777	105.892	117.416	6030400A10Rik	129.428	-0.0076609	0.378129	-0.02026	0.983836	0.989125	129.428	-0.529861	0.353867	-1.49735	0.134303	0.21104	129.428	0.5222	0.357743	1.45971	0.14437	0.244955
6030407O03Rik	176.13	136.671	149.068	9.32942	4.00104	0	0	1.58113	0	0	6030407O03Rik	47.6781	-8.33242	1.75192	-4.75617	1.97297e-06	6.84759e-06	47.6781	-5.50443	1.2761	-4.31347	1.60713e-05	6.5898e-05	47.6781	-2.82799	1.73567	-1.62934	0.103242	0.187568
6030419C18Rik	92.1473	60.5703	42.9518	49.7569	29.341	4.10437	5.84998	18.9736	24.2403	19.9607	6030419C18Rik	34.7896	-1.62411	0.765336	-2.12208	0.0338309	0.0580317	34.7896	-1.53825	0.706221	-2.17814	0.0293958	0.0580066	34.7896	-0.0858596	0.731246	-0.117416	0.906531	0.940737
6030443J06Rik	17.4963	18.637	13.3548	3.10981	12.0031	0	0.974997	4.7434	15.3097	8.2191	6030443J06Rik	9.38482	-0.797386	1.14532	-0.69621	0.486297	0.576086	9.38482	-2.08961	1.09681	-1.90517	0.0567576	0.102231	9.38482	1.29223	1.12656	1.14705	0.25136	0.37524
6030458C11Rik	411.747	372.74	417.607	560.543	621.495	498.681	534.298	452.204	424.843	553.028	6030458C11Rik	484.719	0.251641	0.164326	1.53135	0.125683	0.184624	484.719	0.464998	0.151818	3.06286	0.00219229	0.00590589	484.719	-0.213357	0.153925	-1.38611	0.165714	0.271781
6030460B20Rik	13.9971	24.0728	22.7392	8.55197	0	0	0	7.90566	25.5161	15.264	6030460B20Rik	11.8047	-0.320593	1.18031	-0.271618	0.785916	0.837456	11.8047	-3.13724	1.18364	-2.6505	0.0080372	0.0186996	11.8047	2.81664	1.19673	2.35361	0.0185922	0.0459558
6230400D17Rik	33.8262	11.6481	33.5674	5.44216	8.00209	14.3653	6.82498	31.6226	24.2403	4.69663	6230400D17Rik	17.4236	-0.396327	0.830623	-0.477144	0.63326	0.710327	17.4236	-1.61219	0.791905	-2.03584	0.041766	0.0786368	17.4236	1.21587	0.808442	1.50396	0.132591	0.228713
6330403A02Rik	34.9926	10.8716	5.77503	11.6618	21.3389	7.18265	9.74997	6.32453	1.2758	10.5674	6330403A02Rik	11.974	-1.47224	1.02888	-1.43091	0.152455	0.218274	11.974	-0.444562	0.916279	-0.485182	0.627547	0.717607	11.974	-1.02768	0.980316	-1.04831	0.294495	0.423904
6330403L08Rik	220.454	243.834	177.221	354.518	308.08	230.871	295.424	186.574	156.924	166.73	6330403L08Rik	234.063	-0.327298	0.23666	-1.38299	0.166669	0.235372	234.063	0.481334	0.215216	2.23651	0.0253181	0.0510386	234.063	-0.808633	0.222111	-3.64067	0.000271933	0.00118385
6330408A02Rik	174.963	165.403	135.352	110.398	78.6872	99.531	77.9998	64.8264	72.7209	68.1011	6330408A02Rik	104.798	-1.20336	0.306697	-3.92361	8.72334e-05	0.000242933	104.798	-0.780655	0.276881	-2.81946	0.0048104	0.0118851	104.798	-0.422704	0.294736	-1.43418	0.151521	0.25407
6330416G13Rik	478.233	423.215	345.78	699.707	765.533	741.865	786.823	629.291	516.701	587.079	6330416G13Rik	597.423	0.48184	0.159036	3.02975	0.00244755	0.00540943	597.423	0.856076	0.146941	5.82598	5.6779e-09	3.74909e-08	597.423	-0.374236	0.148117	-2.52661	0.0115168	0.030613
6330418K02Rik	110.81	96.2912	126.329	178.814	138.703	107.74	92.6247	99.6113	102.064	89.2359	6330418K02Rik	114.222	-0.20143	0.32504	-0.619709	0.53545	0.622597	114.222	0.218914	0.297903	0.734849	0.462432	0.567472	114.222	-0.420344	0.306008	-1.37364	0.169555	0.276985
6330549D23Rik	6.99853	0.776542	1.44376	22.5461	1.33368	1.02609	11.7	6.32453	20.4129	0	6330549D23Rik	7.25621	1.60165	1.54207	1.03864	0.298972	0.387445	7.25621	1.65568	1.43842	1.15104	0.249716	0.349545	7.25621	-0.0540268	1.41314	-0.0382317	0.969503	0.981485
6330562C20Rik	61.8203	43.4863	41.869	48.9795	25.3399	20.5219	30.2249	22.1358	52.308	9.39326	6330562C20Rik	35.6079	-0.806408	0.630309	-1.27938	0.200762	0.275974	35.6079	-0.636061	0.580343	-1.09601	0.273075	0.374809	35.6079	-0.170347	0.599409	-0.284191	0.776264	0.851626
6430511E19Rik	17.4963	3.88271	22.0173	9.32942	36.0094	10.2609	0.974997	11.0679	3.82741	0	6430511E19Rik	11.4866	-1.58392	1.27717	-1.24018	0.214909	0.292887	11.4866	-0.0512239	1.14105	-0.044892	0.964193	0.975754	11.4866	-1.5327	1.20728	-1.26955	0.204246	0.319383
6430531B16Rik	3.49926	13.2012	10.8282	3.10981	1.33368	25.6523	7.79998	45.8528	36.9983	14.0899	6430531B16Rik	16.2365	1.78994	0.977059	1.83196	0.0669567	0.106345	16.2365	0.0276186	0.934361	0.0295588	0.976419	0.98412	16.2365	1.76232	0.919769	1.91605	0.0553593	0.113551
6430548M08Rik	1842.95	1650.15	1375.9	1165.4	1057.61	1271.33	1173.9	1342.38	1583.27	1553.41	6430548M08Rik	1401.63	-0.116674	0.130606	-0.893328	0.371682	0.46394	1401.63	-0.472227	0.121976	-3.87148	0.000108176	0.000387473	1401.63	0.355553	0.123186	2.88631	0.0038979	0.0121714
6430562O15Rik	24.4948	13.2012	28.8752	29.5432	10.6694	10.2609	16.575	12.6491	15.3097	7.04494	6430562O15Rik	16.8623	-0.93822	0.77832	-1.20544	0.228033	0.308276	16.8623	-0.394569	0.703205	-0.561101	0.574729	0.671399	16.8623	-0.543651	0.742197	-0.732489	0.46387	0.593536
6430573P05Rik	18.6627	40.3802	27.7923	0.777452	2.66736	12.3131	13.65	11.0679	17.8613	23.4831	6430573P05Rik	16.8655	-0.725242	0.886666	-0.817942	0.41339	0.505321	16.8655	-1.98117	0.846175	-2.34132	0.0192157	0.0401709	16.8655	1.25593	0.866495	1.44943	0.147217	0.248397
6430590A07Rik	50.1561	11.6481	55.2237	10.1069	5.33472	8.20874	0	23.717	24.2403	35.2247	6430590A07Rik	22.386	-0.491806	0.828947	-0.59329	0.552987	0.63828	22.386	-2.70809	0.813776	-3.32781	0.000875322	0.00259905	22.386	2.21628	0.825957	2.68329	0.00729009	0.0208309
6530402F18Rik	3.49926	6.98888	9.02349	2.33236	8.00209	7.18265	13.65	28.4604	26.7919	41.0955	6530402F18Rik	14.7026	2.26127	0.831692	2.71888	0.00655036	0.0132583	14.7026	0.203003	0.811245	0.250237	0.802404	0.860203	14.7026	2.05827	0.781516	2.63368	0.00844642	0.0236072
6720464F23Rik	18.6627	24.0728	63.8863	0	10.6694	10.2609	14.625	9.48679	7.65483	19.9607	6720464F23Rik	17.9279	-1.52675	0.965086	-1.58198	0.113653	0.169369	17.9279	-2.02666	0.901025	-2.24929	0.0244942	0.0495777	17.9279	0.499912	0.933744	0.535385	0.592384	0.706835
6720475M21Rik	22.162	34.9444	49.4487	10.1069	16.0042	32.835	29.2499	23.717	35.7225	9.39326	6720475M21Rik	26.3584	-0.647114	0.695238	-0.93078	0.351967	0.443903	26.3584	-0.702317	0.642952	-1.09233	0.274687	0.37665	26.3584	0.0552037	0.662823	0.0832858	0.933624	0.958726
6720482G16Rik	1.16642	0.776542	14.4376	6.99707	12.0031	7.18265	3.89999	14.2302	16.5855	5.87079	6720482G16Rik	8.31498	1.07953	1.18995	0.907209	0.364297	0.456606	8.31498	0.371993	1.12016	0.33209	0.739821	0.810503	8.31498	0.707536	1.11396	0.635152	0.525329	0.649487
6720489N17Rik	66.486	45.0394	93.1224	14.7716	37.3431	33.8611	24.3749	12.6491	12.758	28.1798	6720489N17Rik	36.8585	-1.92461	0.589588	-3.26432	0.00109726	0.00257477	36.8585	-1.32378	0.528713	-2.50378	0.0122873	0.0271815	36.8585	-0.600824	0.568592	-1.05669	0.290655	0.41953
6820402A03Rik	319.599	311.393	574.977	73.0805	125.366	90.2962	74.0998	162.857	84.2031	106.848	6820402A03Rik	192.272	-1.77896	0.331629	-5.3643	8.12628e-08	3.27932e-07	192.272	-2.1602	0.308817	-6.99508	2.65102e-12	2.42894e-11	192.272	0.38124	0.319328	1.19388	0.232523	0.353299
6820431F20Rik	431.576	423.215	376.821	273.663	362.761	158.018	278.849	414.257	392.948	348.725	6820431F20Rik	346.083	-0.0909069	0.244076	-0.372453	0.709556	0.775367	346.083	-0.615037	0.228393	-2.69289	0.00708353	0.0167537	346.083	0.52413	0.230852	2.27042	0.0231822	0.0552214
7330423F06Rik	20.9956	9.3185	41.508	7.77452	4.00104	0	0	12.6491	2.55161	15.264	7330423F06Rik	11.4062	-1.24559	1.18971	-1.04697	0.295114	0.383035	11.4062	-3.00479	1.15658	-2.59799	0.00937708	0.0214287	11.4062	1.7592	1.18632	1.48291	0.138098	0.236461
8030453O22Rik	117.809	68.3357	103.951	95.6266	49.3462	71.8265	103.35	25.2981	28.0677	15.264	8030453O22Rik	67.8874	-2.08569	0.455477	-4.57914	4.66901e-06	1.54778e-05	67.8874	-0.264593	0.391379	-0.676055	0.499006	0.60171	67.8874	-1.8211	0.434144	-4.19469	2.73242e-05	0.000151765
8030462N17Rik	583.21	587.066	630.922	601.748	536.14	627.969	644.473	714.672	734.863	797.253	8030462N17Rik	645.832	0.31783	0.133834	2.3748	0.0175583	0.032321	645.832	0.00480067	0.124811	0.0384635	0.969318	0.979286	645.832	0.313029	0.12629	2.47865	0.013188	0.0343779
8430408G22Rik	102.645	90.0789	62.0816	70.7481	73.3525	65.67	101.4	7.90566	10.2064	3.52247	8430408G22Rik	58.761	-3.56809	0.544944	-6.54762	5.84614e-11	3.15532e-10	58.761	-0.117518	0.392417	-0.299471	0.764581	0.82965	58.761	-3.45057	0.52674	-6.55081	5.72265e-11	8.30591e-10
9030407P20Rik	34.9926	20.9666	27.7923	24.8785	26.6736	7.18265	12.675	11.0679	2.55161	25.8315	9030407P20Rik	19.4612	-1.07231	0.829886	-1.29211	0.196317	0.270675	19.4612	-0.643885	0.757275	-0.850266	0.395177	0.50367	19.4612	-0.428423	0.790393	-0.542038	0.587792	0.70297
9030617O03Rik	404.748	321.488	522.64	761.903	721.521	800.353	743.923	615.06	589.422	631.696	9030617O03Rik	611.275	0.549676	0.173477	3.16858	0.00153188	0.00349896	611.275	0.856426	0.160822	5.32529	1.00789e-07	5.77162e-07	611.275	-0.306749	0.161648	-1.89763	0.0577443	0.117592
9030624J02Rik	1987.58	1917.28	2063.85	2564.81	2284.6	2698.62	2603.24	2368.54	2563.09	2706.43	9030624J02Rik	2375.8	0.355955	0.0973452	3.65663	0.000255557	0.000665968	2375.8	0.351262	0.0906371	3.87548	0.000106415	0.000381728	2375.8	0.00469278	0.0911905	0.0514613	0.958958	0.974438
9130008F23Rik	18.6627	42.7098	27.4314	20.2137	8.00209	11.287	35.0999	11.0679	14.0338	18.7865	9130008F23Rik	20.7295	-1.01377	0.741262	-1.36763	0.171428	0.241131	20.7295	-0.659727	0.675307	-0.976929	0.328604	0.43508	20.7295	-0.354044	0.708163	-0.499948	0.617112	0.727909
9130011E15Rik	486.398	465.149	578.947	516.228	613.493	538.699	415.349	690.955	489.909	677.489	9130011E15Rik	547.261	0.276464	0.188321	1.46805	0.142091	0.205338	547.261	0.02557	0.175699	0.145533	0.88429	0.918892	547.261	0.250894	0.177039	1.41717	0.156433	0.26061
9130019O22Rik	145.803	174.722	136.796	83.1873	105.361	82.0874	97.4997	90.1245	93.1337	144.421	9130019O22Rik	115.314	-0.474113	0.303193	-1.56373	0.11788	0.174913	115.314	-0.730259	0.281495	-2.59422	0.00948059	0.0216285	115.314	0.256145	0.290295	0.882363	0.37758	0.509031
9130023H24Rik	107.311	54.3579	83.7379	41.2049	96.025	73.8787	23.3999	30.0415	58.687	28.1798	9130023H24Rik	59.6823	-1.06446	0.544585	-1.95462	0.0506278	0.0832096	59.6823	-0.486211	0.498611	-0.975131	0.329495	0.436111	59.6823	-0.578246	0.515721	-1.12124	0.262186	0.387725
9130208D14Rik	38.4919	52.0283	80.8504	32.653	2.66736	16.4175	9.74997	4.7434	2.55161	2.34831	9130208D14Rik	24.2502	-4.18878	0.922935	-4.53854	5.66455e-06	1.85643e-05	24.2502	-1.87445	0.723425	-2.59107	0.00956767	0.0218052	24.2502	-2.31433	0.898888	-2.57466	0.0100339	0.0271901
9130221H12Rik	116.642	151.426	95.288	105.733	54.6809	76.957	95.5497	79.0566	52.308	86.8876	9130221H12Rik	91.4529	-0.732419	0.371885	-1.96948	0.0488984	0.080648	91.4529	-0.530218	0.341666	-1.55186	0.120696	0.192706	91.4529	-0.202201	0.353783	-0.57154	0.567634	0.685875
9130230L23Rik	1109.27	1104.24	1559.26	164.82	680.177	226.767	129.675	681.468	400.603	407.432	9130230L23Rik	646.371	-1.34145	0.619448	-2.16556	0.0303446	0.0527554	646.371	-2.06839	0.579607	-3.56861	0.000358885	0.00115414	646.371	0.726935	0.58086	1.25148	0.21076	0.32713
9130230N09Rik	45.4904	83.8665	30.3189	3.10981	18.6715	7.18265	6.82498	33.2038	38.2741	31.7022	9130230N09Rik	29.8645	-0.625963	0.654813	-0.955941	0.339102	0.430649	29.8645	-2.62094	0.643485	-4.07303	4.64051e-05	0.000176958	29.8645	1.99497	0.656639	3.03816	0.00238029	0.00793245
9130401M01Rik	159.8	208.113	185.884	318.755	285.408	291.41	313.949	425.325	606.007	328.764	9130401M01Rik	312.341	1.2925	0.230166	5.61549	1.96006e-08	8.42944e-08	312.341	0.709478	0.216037	3.28406	0.00102323	0.0029912	312.341	0.583018	0.214251	2.7212	0.00650461	0.0189108
9130604C24Rik	8.16495	10.095	10.8282	2.33236	0	10.2609	0.974997	0	0	8.2191	9130604C24Rik	5.08756	-1.78882	1.704	-1.04978	0.29382	0.381612	5.08756	-1.50924	1.55378	-0.971335	0.331382	0.438062	5.08756	-0.279578	1.6402	-0.170454	0.864653	0.91283
9230114K14Rik	58.321	97.8443	116.944	27.9883	29.341	44.122	23.3999	45.8528	29.3435	3.52247	9230114K14Rik	47.668	-1.81871	0.632527	-2.87531	0.00403634	0.00850083	47.668	-1.55024	0.580059	-2.67256	0.00752747	0.017666	47.668	-0.268466	0.605449	-0.443416	0.657465	0.760517
9230116N13Rik	15.1635	36.4975	46.5612	31.8755	73.3525	14.3653	7.79998	20.5547	31.8951	25.8315	9230116N13Rik	30.3897	-0.338513	0.759822	-0.445516	0.655947	0.73009	30.3897	-0.0656702	0.702069	-0.093538	0.925476	0.949611	30.3897	-0.272843	0.715922	-0.381107	0.703124	0.796846
9330020H09Rik	121.308	127.353	127.412	77.7452	65.3504	61.5656	67.2748	56.9208	76.5483	91.5842	9330020H09Rik	87.3061	-0.734309	0.321758	-2.28218	0.0224788	0.0403943	87.3061	-0.880574	0.296859	-2.9663	0.00301405	0.00785085	87.3061	0.146265	0.310267	0.471417	0.637343	0.744793
9330104G04Rik	25.6613	24.8493	48.7268	8.55197	10.6694	18.4697	10.725	34.7849	12.758	4.69663	9330104G04Rik	19.9893	-0.95847	0.780494	-1.22803	0.219436	0.298171	19.9893	-1.46348	0.729067	-2.00733	0.0447147	0.083376	19.9893	0.505006	0.754946	0.66893	0.50354	0.629784
9330111N05Rik	12.8306	16.3074	16.6032	10.8843	0	0	3.89999	31.6226	21.6887	19.9607	9330111N05Rik	13.3798	0.6727	1.01114	0.665289	0.505865	0.593968	13.3798	-1.97226	1.00067	-1.97094	0.0487307	0.0898488	13.3798	2.64496	1.00256	2.6382	0.00833471	0.0233333
9330151L19Rik	51.3225	51.2518	60.6378	56.754	52.0136	44.122	30.2249	93.2868	42.1015	50.4888	9330151L19Rik	53.2204	0.174413	0.452308	0.385606	0.699788	0.767181	53.2204	-0.253172	0.422626	-0.599045	0.549143	0.647872	53.2204	0.427585	0.429101	0.996467	0.319023	0.449744
9330159F19Rik	62.9867	61.3468	37.8986	15.549	40.0104	11.287	9.74997	0	17.8613	0	9330159F19Rik	25.669	-3.16183	0.986366	-3.20553	0.00134813	0.0031119	25.669	-1.50688	0.863687	-1.74471	0.0810353	0.13817	25.669	-1.65494	0.943407	-1.75422	0.0793929	0.151887
9330159M07Rik	38.4919	40.3802	29.597	48.202	20.0052	24.6262	15.6	45.8528	44.6532	12.9157	9330159M07Rik	32.0324	-0.0715951	0.633178	-0.113073	0.909973	0.934608	32.0324	-0.399292	0.590229	-0.676502	0.498722	0.60141	32.0324	0.327696	0.600766	0.545464	0.585434	0.70125
9330160F10Rik	116.642	109.492	130.66	76.1903	78.6872	82.0874	72.1498	90.1245	67.6176	31.7022	9330160F10Rik	85.5354	-0.927831	0.379667	-2.4438	0.0145334	0.0272878	85.5354	-0.624629	0.347252	-1.79877	0.0720545	0.125219	85.5354	-0.303202	0.361952	-0.837686	0.402207	0.534431
9330161L09Rik	23.3284	30.2851	15.1595	3.10981	1.33368	2.05219	22.4249	14.2302	0	2.34831	9330161L09Rik	11.4272	-2.08745	1.26607	-1.64876	0.099197	0.15037	11.4272	-1.65304	1.15222	-1.43466	0.151384	0.233372	11.4272	-0.434402	1.21536	-0.357428	0.720772	0.810153
9330175E14Rik	37.3255	59.7937	36.4549	10.8843	10.6694	16.4175	21.4499	31.6226	70.1692	49.3146	9330175E14Rik	34.4102	0.183659	0.543683	0.337806	0.73551	0.797037	34.4102	-1.57968	0.528763	-2.98751	0.00281261	0.00738843	34.4102	1.76334	0.534984	3.29607	0.000980489	0.00367219
9430015G10Rik	200.624	231.409	173.612	90.9618	162.709	149.81	168.675	47.434	140.338	38.7472	9430015G10Rik	140.432	-1.41472	0.414557	-3.41261	0.000643428	0.00156964	140.432	-0.498558	0.379058	-1.31526	0.188424	0.279251	140.432	-0.916166	0.391603	-2.33953	0.0193082	0.0473881
9430016H08Rik	291.605	278.002	226.309	322.642	401.438	280.123	264.224	469.596	372.535	493.146	9430016H08Rik	339.962	0.751917	0.212612	3.53656	0.000405368	0.00102342	339.962	0.260064	0.199137	1.30596	0.191566	0.282897	339.962	0.491853	0.199409	2.46656	0.013642	0.0353929
9430020K01Rik	1796.29	1695.19	882.136	1216.71	1098.95	862.944	987.672	396.864	326.606	517.803	9430020K01Rik	978.117	-1.81356	0.229295	-7.90929	2.58865e-15	1.95107e-14	978.117	-0.482583	0.211177	-2.2852	0.0223009	0.0457044	978.117	-1.33098	0.21559	-6.17368	6.672e-10	8.41226e-09
9430034N14Rik	334.763	412.344	444.677	78.5226	212.055	108.766	138.45	319.389	274.298	325.241	9430034N14Rik	264.851	-0.37753	0.289247	-1.30522	0.191819	0.265356	264.851	-1.57687	0.273322	-5.76927	7.96148e-09	5.16858e-08	264.851	1.19934	0.276431	4.33866	1.43355e-05	8.42776e-05
9430038I01Rik	167.965	156.085	120.193	164.042	213.389	254.471	148.2	235.589	276.85	359.292	9430038I01Rik	209.607	0.983003	0.273567	3.59329	0.000326535	0.000837325	209.607	0.402477	0.256648	1.56821	0.116832	0.187513	209.607	0.580526	0.255953	2.26809	0.0233234	0.0554723
9430060I03Rik	10.4978	8.54196	22.0173	0	0	10.2609	0	1.58113	3.82741	19.9607	9430060I03Rik	7.66872	-0.6896	1.55275	-0.444114	0.65696	0.731026	7.66872	-2.42421	1.49204	-1.62476	0.104213	0.170227	7.66872	1.73461	1.51553	1.14455	0.252394	0.376586
9430062P05Rik	16.3299	24.0728	12.6329	0.777452	1.33368	0	2.92499	6.32453	2.55161	3.52247	9430062P05Rik	7.04703	-2.11172	1.17429	-1.79829	0.072131	0.113535	7.04703	-3.81829	1.19637	-3.19157	0.00141503	0.00400697	7.04703	1.70657	1.2762	1.33722	0.181149	0.291914
9430087J23Rik	16.3299	24.0728	18.047	0	2.66736	0	0	1.58113	0	0	9430087J23Rik	6.26982	-5.35094	1.81207	-2.95295	0.00314755	0.0067845	6.26982	-5.21574	1.61383	-3.23191	0.00122966	0.00353985	6.26982	-0.135198	1.99118	-0.0678982	0.945867	0.966451
9430091E24Rik	13.9971	38.0506	33.9283	17.1039	26.6736	30.7828	5.84998	41.1094	25.5161	29.3539	9430091E24Rik	26.2366	0.141123	0.684785	0.206084	0.836725	0.877135	26.2366	-0.533873	0.643189	-0.83004	0.406516	0.514576	26.2366	0.674996	0.651697	1.03575	0.300319	0.429901
9430092D12Rik	19.8292	10.095	24.1829	10.1069	0	3.07828	0	0	0	0	9430092D12Rik	6.72923	-6.20247	1.92041	-3.22976	0.00123894	0.00287625	6.72923	-2.4117	1.47419	-1.63594	0.101851	0.166946	6.72923	-3.79077	1.87921	-2.01721	0.0436732	0.0935556
9430098F02Rik	25.6613	13.2012	18.4079	32.653	13.3368	4.10437	2.92499	30.0415	15.3097	11.7416	9430098F02Rik	16.7382	-0.00707857	0.91016	-0.00777728	0.993795	0.995259	16.7382	-0.505565	0.851485	-0.593745	0.552683	0.651279	16.7382	0.498486	0.864029	0.576932	0.563985	0.683214
9530003O04Rik	114.309	99.3974	255.545	17.8814	2.66736	3.07828	3.89999	7.90566	3.82741	0	9530003O04Rik	50.8512	-5.40335	0.838663	-6.44282	1.17275e-10	6.16521e-10	50.8512	-4.44914	0.686454	-6.48134	9.09137e-11	7.14695e-10	50.8512	-0.954212	0.846962	-1.12663	0.259899	0.385113
9530062K07Rik	20.9956	45.816	41.869	12.4392	2.66736	0	2.92499	7.90566	0	4.69663	9530062K07Rik	13.9314	-3.13791	1.1591	-2.7072	0.0067854	0.0136933	13.9314	-2.96797	1.0464	-2.83637	0.0045629	0.0113478	13.9314	-0.169942	1.14246	-0.148751	0.88175	0.923885
9530068E07Rik	2152.05	2040.75	2127.38	2698.53	2408.63	2454.41	2824.57	2460.24	2919.04	3050.46	9530068E07Rik	2513.61	0.416613	0.105971	3.93139	8.4457e-05	0.00023578	2513.61	0.302325	0.0988596	3.05813	0.00222727	0.0059925	2513.61	0.114288	0.0992654	1.15134	0.249592	0.373125
9530082P21Rik	54.8218	36.4975	55.2237	13.2167	40.0104	44.122	19.4999	18.9736	6.37902	11.7416	9530082P21Rik	30.0486	-1.9999	0.666827	-2.99913	0.00270749	0.00592996	30.0486	-0.753433	0.585104	-1.28769	0.197854	0.28999	30.0486	-1.24647	0.638358	-1.95262	0.0508649	0.106116
9530085L11Rik	33.8262	14.7543	41.869	13.2167	18.6715	13.3392	5.84998	39.5283	34.4467	8.2191	9530085L11Rik	22.3721	-0.151828	0.746219	-0.203463	0.838773	0.878739	22.3721	-1.25424	0.708103	-1.77127	0.0765153	0.131612	22.3721	1.10242	0.719844	1.53146	0.125655	0.219219
9530097N15Rik	26.8277	20.9666	52.3362	0	17.3379	5.13046	0	0	1.2758	0	9530097N15Rik	12.3875	-6.13073	1.74627	-3.51077	0.000446819	0.00111958	12.3875	-2.61995	1.24655	-2.10176	0.035574	0.0684186	12.3875	-3.51078	1.71043	-2.05256	0.0401149	0.0869745
9630010A21Rik	13.9971	18.637	76.5192	8.55197	29.341	49.2525	18.5249	17.3925	52.308	11.7416	9630010A21Rik	29.6266	-0.439963	0.823564	-0.534218	0.593191	0.675185	29.6266	-0.487155	0.765232	-0.636611	0.524378	0.625515	29.6266	0.0471919	0.778131	0.0606477	0.95164	0.970076
9830144P21Rik	1.16642	8.54196	12.9938	1.5549	0	0	9.74997	28.4604	58.687	15.264	9830144P21Rik	13.6418	2.13561	1.16766	1.82897	0.067404	0.106935	13.6418	-1.4304	1.16671	-1.22602	0.220193	0.315947	13.6418	3.56601	1.14941	3.10247	0.00191911	0.00657207
9830147E19Rik	55.9882	34.1678	54.5019	36.5402	1.33368	31.8089	23.3999	17.3925	2.55161	14.0899	9830147E19Rik	27.1775	-2.09744	0.848682	-2.47141	0.0134583	0.025469	27.1775	-1.03776	0.762987	-1.36013	0.173788	0.261251	27.1775	-1.05967	0.808473	-1.31071	0.189956	0.30269
9930004E17Rik	53.6554	55.1345	137.518	16.3265	6.66841	13.3392	15.6	1.58113	35.7225	2.34831	9930004E17Rik	33.7894	-2.62884	0.843127	-3.11796	0.00182106	0.00410541	33.7894	-2.65468	0.776155	-3.4203	0.000625528	0.00191558	33.7894	0.0258447	0.815933	0.031675	0.974731	0.984931
9930012K11Rik	64.1532	3.10617	72.5488	0	2.66736	27.7045	21.4499	6.32453	0	0	9930012K11Rik	19.7954	-4.51669	2.05502	-2.19788	0.0279577	0.0491131	19.7954	-1.84693	1.82718	-1.01081	0.312108	0.417388	19.7954	-2.66976	1.94512	-1.37254	0.169895	0.277407
9930014A18Rik	45.4904	46.5925	30.6799	52.0893	25.3399	69.7743	73.1248	61.6642	26.7919	50.4888	9930014A18Rik	48.2036	0.183398	0.518556	0.353671	0.723585	0.786826	48.2036	0.443888	0.478442	0.927778	0.353523	0.461055	48.2036	-0.26049	0.485991	-0.535997	0.591961	0.706677
9930021J03Rik	1400.87	1344.97	1336.92	1565.01	1728.45	1631.49	1624.35	1878.38	1793.78	1652.04	9930021J03Rik	1595.63	0.383028	0.09718	3.94143	8.09962e-05	0.000226827	1595.63	0.266816	0.0904343	2.95038	0.00317382	0.0082229	1595.63	0.116213	0.0911994	1.27427	0.202567	0.317517
9930022D16Rik	158.633	176.275	195.99	121.282	132.034	83.1135	85.7997	151.789	93.1337	171.427	9930022D16Rik	136.948	-0.354247	0.311417	-1.13753	0.255316	0.339356	136.948	-0.751019	0.29054	-2.58491	0.00974047	0.022147	136.948	0.396772	0.296898	1.33639	0.181422	0.292147
9930104L06Rik	176.13	191.806	129.216	115.063	148.039	137.496	105.3	110.679	75.2725	75.146	9930104L06Rik	126.415	-0.93078	0.305772	-3.04403	0.00233429	0.0051773	126.415	-0.387888	0.277562	-1.39748	0.162269	0.247259	126.415	-0.542892	0.290836	-1.86666	0.0619491	0.124147
9930111J21Rik1	24.4948	14.7543	24.1829	2.33236	25.3399	0	23.3999	0	14.0338	4.69663	9930111J21Rik1	13.3235	-1.74358	1.28191	-1.36014	0.173786	0.243882	13.3235	-0.739252	1.16374	-0.635236	0.525275	0.626232	13.3235	-1.00433	1.21511	-0.826532	0.408502	0.540362
9930111J21Rik2	2142.72	2192.18	2414.32	827.986	918.906	959.397	789.748	475.921	421.015	426.219	9930111J21Rik2	1156.84	-2.35414	0.124819	-18.8605	2.41054e-79	1.30062e-77	1156.84	-1.3664	0.111475	-12.2575	1.53181e-34	4.458e-33	1156.84	-0.987743	0.119583	-8.25987	1.45837e-16	4.01075e-15
9930120I10Rik	80.483	111.822	113.696	52.0893	58.682	33.8611	65.3248	101.192	31.8951	86.8876	9930120I10Rik	73.5933	-0.484808	0.445414	-1.08844	0.276399	0.362616	73.5933	-0.963993	0.416238	-2.31596	0.0205602	0.0425059	73.5933	0.479185	0.425234	1.12687	0.259796	0.384994
A130006I12Rik	4.66568	17.8605	10.4672	3.88726	10.6694	0	0	0	8.93063	0	A130006I12Rik	5.64807	-1.87737	1.83005	-1.02586	0.30496	0.393942	5.64807	-1.62477	1.67762	-0.968497	0.332796	0.439419	5.64807	-0.252606	1.75387	-0.144027	0.885479	0.926395
A130010J15Rik	136.471	108.716	121.276	117.395	106.694	152.888	147.225	150.208	80.3757	118.59	A130010J15Rik	123.984	-0.0718681	0.310022	-0.231816	0.816681	0.862024	123.984	0.105584	0.285802	0.369431	0.711806	0.787724	123.984	-0.177452	0.29224	-0.607214	0.543709	0.666153
A130014A01Rik	31.4934	17.0839	10.4672	21.7686	13.3368	24.6262	20.4749	44.2717	28.0677	54.0112	A130014A01Rik	26.5602	1.13645	0.621239	1.82932	0.0673515	0.106862	26.5602	0.072554	0.590023	0.122968	0.902132	0.932805	26.5602	1.06389	0.585778	1.8162	0.0693396	0.135928
A130048G24Rik	167.965	222.091	217.646	55.1991	88.023	122.105	52.6498	197.642	200.301	174.949	A130048G24Rik	149.857	-0.0888517	0.322339	-0.275647	0.782819	0.834889	149.857	-1.35968	0.306097	-4.442	8.91263e-06	3.80218e-05	149.857	1.27083	0.309794	4.10218	4.09267e-05	0.000217959
A130050O07Rik	13.9971	35.7209	37.5377	22.5461	14.6705	1.02609	9.74997	23.717	22.9645	31.7022	A130050O07Rik	21.3632	-0.164341	0.80351	-0.204529	0.83794	0.878029	21.3632	-1.28015	0.761634	-1.68079	0.092804	0.154617	21.3632	1.1158	0.773095	1.4433	0.148937	0.250528
A130051J06Rik	18.6627	6.21234	27.4314	21.7686	13.3368	16.4175	7.79998	28.4604	49.7564	32.8764	A130051J06Rik	22.2723	1.07199	0.709398	1.51113	0.130755	0.19115	22.2723	-0.242473	0.676546	-0.358398	0.720045	0.793946	22.2723	1.31447	0.67325	1.95242	0.0508883	0.106148
A130071D04Rik	4332.09	4945.02	6101.68	625.849	1569.74	1186.16	1118.32	2308.45	1840.99	2078.26	A130071D04Rik	2610.66	-1.3045	0.295376	-4.41642	1.0035e-05	3.18376e-05	2610.66	-2.18934	0.276472	-7.91885	2.39719e-15	2.77161e-14	2610.66	0.884837	0.277096	3.19325	0.00140679	0.00501992
A230004M16Rik	149.302	239.951	352.638	20.9912	133.368	64.6439	77.9998	164.438	62.5144	150.292	A230004M16Rik	141.614	-0.980894	0.499127	-1.96522	0.0493889	0.0813937	141.614	-1.75045	0.467981	-3.74042	0.000183713	0.000625604	141.614	0.769553	0.473581	1.62497	0.10417	0.189016
A230028O05Rik	100.312	78.4307	88.7911	47.4246	61.3493	42.0698	69.2248	86.9623	70.1692	28.1798	A230028O05Rik	67.2914	-0.537405	0.440059	-1.22121	0.222006	0.301327	67.2914	-0.697404	0.408186	-1.70854	0.0875357	0.147186	67.2914	0.159999	0.419357	0.381534	0.702807	0.796713
A230046K03Rik	3559.92	3619.46	3971.78	3753.54	3971.7	4135.15	3701.09	3421.57	3059.38	3214.84	A230046K03Rik	3640.84	-0.203296	0.0883408	-2.30127	0.0213763	0.0386255	3640.84	0.0643968	0.0820456	0.784891	0.432518	0.539606	3640.84	-0.267693	0.0829302	-3.22793	0.00124689	0.00451475
A230050P20Rik	793.166	659.284	749.31	220.019	340.089	246.262	200.849	183.411	133.959	105.674	A230050P20Rik	363.202	-2.38806	0.240504	-9.9294	3.10102e-23	3.60745e-22	363.202	-1.54817	0.216856	-7.13915	9.39091e-13	8.95667e-12	363.202	-0.83989	0.23007	-3.65059	0.000261643	0.00114544
A230056P14Rik	9.33137	10.095	10.1063	6.99707	0	2.05219	11.7	22.1358	8.93063	15.264	A230056P14Rik	9.66125	0.642667	1.05599	0.608593	0.542794	0.629329	9.66125	-0.893499	1.01463	-0.880618	0.378525	0.486752	9.66125	1.53617	1.01826	1.50862	0.131396	0.227137
A230059L01Rik	33.8262	10.095	17.686	5.44216	18.6715	10.2609	0.974997	6.32453	11.4822	11.7416	A230059L01Rik	12.6505	-1.0406	0.981326	-1.0604	0.288963	0.376396	12.6505	-1.23253	0.908334	-1.35692	0.174807	0.262458	12.6505	0.191937	0.945003	0.203107	0.839051	0.894637
A230072C01Rik	13.9971	10.8716	28.1533	0	1.33368	1.02609	4.87499	17.3925	1.2758	8.2191	A230072C01Rik	8.7144	-1.00311	1.20334	-0.833603	0.404505	0.496603	8.7144	-3.31259	1.21397	-2.72872	0.00635799	0.0152133	8.7144	2.30948	1.24452	1.85572	0.0634937	0.126659
A230083N12Rik	2.33284	3.88271	22.7392	0	0	9.23484	0.974997	1.58113	15.3097	10.5674	A230083N12Rik	6.66228	-0.0934972	1.54878	-0.0603684	0.951862	0.965208	6.66228	-1.94387	1.49169	-1.30314	0.192529	0.284071	6.66228	1.85037	1.50748	1.22746	0.219649	0.338122
A230103J11Rik	26.8277	4.65925	13.7157	5.44216	0	32.835	8.77497	4.7434	0	3.52247	A230103J11Rik	10.0521	-2.462	1.39374	-1.76647	0.0773173	0.120625	10.0521	-0.344203	1.20443	-0.285781	0.775046	0.837957	10.0521	-2.1178	1.32541	-1.59784	0.110078	0.197413
A330017A19Rik	1.16642	15.5308	16.9642	7.77452	12.0031	16.4175	0	11.0679	0	1.17416	A330017A19Rik	8.20986	-1.51509	1.51269	-1.00159	0.316543	0.40625	8.20986	-0.330656	1.36464	-0.242303	0.808546	0.864932	8.20986	-1.18443	1.43173	-0.827274	0.408082	0.540042
A330023F24Rik	116.642	144.437	199.239	76.1903	121.365	61.5656	44.8499	137.558	82.9273	132.68	A330023F24Rik	111.745	-0.390146	0.387271	-1.00742	0.313731	0.40328	111.745	-1.02855	0.363021	-2.83331	0.0046069	0.0114372	111.745	0.638403	0.369148	1.72939	0.0837385	0.158523
A330035P11Rik	29.1605	11.6481	9.74536	2.33236	16.0042	4.10437	0	30.0415	42.1015	12.9157	A330035P11Rik	15.8054	0.767337	0.99953	0.767698	0.442667	0.533737	15.8054	-1.62668	0.973569	-1.67085	0.0947519	0.157343	15.8054	2.39402	0.974203	2.45741	0.0139941	0.0360972
A330040F15Rik	8.16495	12.4247	17.686	0	0	0	0	17.3925	0	0	A330040F15Rik	5.56681	-1.16562	1.87049	-0.623161	0.533179	0.620642	5.56681	-6.10747	1.9911	-3.06739	0.00215936	0.00582918	5.56681	4.94185	2.02143	2.44473	0.0144959	0.037177
A330044P14Rik	137.638	113.375	143.293	6.99707	46.6788	40.0176	31.1999	105.936	81.6515	68.1011	A330044P14Rik	77.4888	-0.62839	0.487639	-1.28864	0.197525	0.272097	77.4888	-2.09515	0.465046	-4.50526	6.62919e-06	2.89789e-05	77.4888	1.46676	0.472426	3.10475	0.0019044	0.00653356
A330069E16Rik	19.8292	20.9666	18.4079	14.7716	0	8.20874	0.974997	17.3925	1.2758	21.1348	A330069E16Rik	12.2962	-0.573191	1.15945	-0.494366	0.621048	0.699829	12.2962	-1.68529	1.09769	-1.53531	0.124708	0.198236	12.2962	1.1121	1.11728	0.995361	0.319561	0.450166
A330074K22Rik	22.162	0	18.7689	18.6588	6.66841	2.05219	2.92499	6.32453	7.65483	0	A330074K22Rik	8.52146	-1.56104	1.47871	-1.05567	0.291118	0.378796	8.52146	-0.835277	1.34602	-0.620551	0.534895	0.63463	8.52146	-0.725758	1.40509	-0.516522	0.60549	0.717636
A3galt2	51.3225	51.2518	53.419	9.32942	32.0083	33.8611	9.74997	25.2981	29.3435	4.69663	A3galt2	30.028	-1.40483	0.722537	-1.94431	0.0518586	0.0850107	30.028	-1.30676	0.664819	-1.96558	0.0493467	0.0908269	30.028	-0.0980754	0.692204	-0.141686	0.887328	0.927436
A430005L14Rik	302.103	327.701	249.77	297.764	317.416	224.714	269.099	362.079	412.085	463.792	A430005L14Rik	322.652	0.499264	0.202825	2.46155	0.0138339	0.0261043	322.652	-0.0775051	0.190188	-0.407518	0.683628	0.764253	322.652	0.576769	0.191392	3.01355	0.00258213	0.00852438
A430018G15Rik	5.8321	4.65925	4.69221	8.55197	25.3399	8.20874	4.87499	14.2302	2.55161	11.7416	A430018G15Rik	9.06826	0.912042	1.05851	0.861628	0.388892	0.481097	9.06826	1.20613	0.976271	1.23545	0.216665	0.311938	9.06826	-0.294087	0.97419	-0.301878	0.762745	0.84152
A430027C01Rik	61.8203	55.911	77.241	9.32942	2.66736	17.4436	13.65	41.1094	16.5855	77.4944	A430027C01Rik	37.3252	-0.527295	0.635414	-0.829845	0.406627	0.498811	37.3252	-2.57806	0.620373	-4.15566	3.24345e-05	0.000126667	37.3252	2.05077	0.630353	3.25336	0.00114047	0.00418107
A430033K04Rik	85.1487	66.0061	124.163	37.3177	58.682	30.7828	25.3499	23.717	3.82741	46.9663	A430033K04Rik	50.1961	-1.88243	0.630286	-2.98664	0.00282065	0.00615166	50.1961	-1.28054	0.574281	-2.22981	0.0257603	0.0517887	50.1961	-0.601898	0.601079	-1.00136	0.316652	0.447106
A430035B10Rik	52.4889	35.7209	27.7923	17.1039	1.33368	29.7567	26.3249	12.6491	12.758	7.04494	A430035B10Rik	22.2973	-1.83762	0.818334	-2.24556	0.0247324	0.0439653	22.2973	-1.03471	0.735215	-1.40735	0.159322	0.243577	22.2973	-0.802908	0.783004	-1.02542	0.305165	0.435299
A430046D13Rik	52.4889	73.7715	96.7318	52.8667	22.6726	31.8089	53.6248	64.8264	21.6887	16.4382	A430046D13Rik	48.6918	-1.14011	0.573506	-1.98796	0.0468159	0.0775368	48.6918	-0.883645	0.527099	-1.67643	0.0936537	0.155793	48.6918	-0.256464	0.546076	-0.469649	0.638606	0.745392
A430057M04Rik	102.645	170.063	157.37	30.3206	73.3525	54.3829	47.7749	113.842	81.6515	54.0112	A430057M04Rik	88.5412	-0.796758	0.407437	-1.95554	0.0505195	0.0830637	88.5412	-1.49547	0.382502	-3.90971	9.24066e-05	0.000335156	88.5412	0.698714	0.392266	1.78122	0.0748758	0.144727
A430073D23Rik	48.9897	55.1345	93.8443	3.10981	1.33368	4.10437	35.0999	45.8528	11.4822	21.1348	A430073D23Rik	32.0086	-1.34675	0.87877	-1.53254	0.12539	0.184242	32.0086	-2.59014	0.832953	-3.10958	0.00187352	0.00513918	32.0086	1.24339	0.849455	1.46375	0.143263	0.243538
A430078G23Rik	26.8277	62.8999	52.6972	26.4334	8.00209	60.5395	28.2749	99.6113	102.064	127.983	A430078G23Rik	59.5333	1.20209	0.549762	2.18655	0.0287751	0.0503771	59.5333	-0.624556	0.524966	-1.18971	0.234161	0.33212	59.5333	1.82664	0.522552	3.49562	0.000472967	0.00193653
A430078I02Rik	27.9941	41.9333	41.1471	0.777452	9.33577	1.02609	16.575	20.5547	7.65483	15.264	A430078I02Rik	18.2262	-1.36255	0.926621	-1.47045	0.14144	0.204641	18.2262	-2.44044	0.879959	-2.77336	0.00554805	0.0134756	18.2262	1.0779	0.908029	1.18707	0.235199	0.356468
A430105I19Rik	60.6539	73.7715	50.1706	13.2167	66.6841	8.20874	45.8249	28.4604	6.37902	10.5674	A430105I19Rik	36.3937	-2.04287	0.759526	-2.68967	0.00715234	0.0143621	36.3937	-0.8883	0.683668	-1.29932	0.193836	0.285455	36.3937	-1.15457	0.721859	-1.59944	0.109722	0.196878
A430110C17Rik	121.308	91.6319	153.76	111.176	198.718	104.661	179.399	306.74	257.712	320.545	A430110C17Rik	184.565	1.26431	0.303672	4.16341	3.13531e-05	9.28844e-05	184.565	0.268492	0.286467	0.937253	0.348629	0.456107	184.565	0.995818	0.284526	3.49992	0.000465398	0.00190968
A430110L20Rik	12.8306	19.4135	15.8813	5.44216	0	0	0	4.7434	6.37902	1.17416	A430110L20Rik	6.58642	-1.97895	1.44141	-1.37293	0.169775	0.239103	6.58642	-3.44015	1.40692	-2.44516	0.0144786	0.0314839	6.58642	1.4612	1.47463	0.990893	0.321738	0.452476
A4galt	860.819	921.755	977.063	32.653	20.0052	49.2525	36.0749	9.48679	54.8596	37.573	A4galt	299.954	-4.73016	0.343425	-13.7735	3.67919e-43	9.10211e-42	299.954	-4.72579	0.308366	-15.3253	5.18385e-53	2.41383e-51	299.954	-0.00436661	0.348196	-0.0125407	0.989994	0.994441
A530013C23Rik	103.811	102.504	120.915	28.7657	40.0104	32.835	18.5249	101.192	130.132	95.1067	A530013C23Rik	77.3797	-0.00633281	0.358343	-0.0176725	0.9859	0.989849	77.3797	-1.87678	0.35108	-5.34575	9.00456e-08	5.19842e-07	77.3797	1.87045	0.356371	5.24861	1.53254e-07	1.31759e-06
A530017D24Rik	116.642	166.18	143.654	139.941	185.382	120.053	130.65	145.464	86.7547	108.022	A530017D24Rik	134.274	-0.335167	0.303834	-1.10312	0.269973	0.35564	134.274	0.0110633	0.278829	0.0396777	0.96835	0.978599	134.274	-0.34623	0.286869	-1.20693	0.22746	0.347591
A530032D15Rik	219.287	126.576	199.6	20.2137	58.682	113.896	82.8748	63.2453	82.9273	116.242	A530032D15Rik	108.354	-1.05119	0.476471	-2.20621	0.0273695	0.0481494	108.354	-1.40284	0.444389	-3.15678	0.00159522	0.00445871	108.354	0.351643	0.452966	0.776314	0.437564	0.568739
A530040E14Rik	176.13	246.94	242.912	42.7598	132.034	76.957	55.5748	159.694	156.924	153.815	A530040E14Rik	144.374	-0.504621	0.356595	-1.41511	0.157036	0.223908	144.374	-1.55003	0.33671	-4.60345	4.15549e-06	1.88187e-05	144.374	1.04541	0.341954	3.05716	0.00223448	0.00751429
A530041M06Rik	5.8321	13.2012	14.7985	3.88726	17.3379	3.07828	0	37.9472	3.82741	0	A530041M06Rik	9.99098	0.28015	1.4239	0.196749	0.844024	0.882592	9.99098	-0.928871	1.3454	-0.690406	0.489939	0.592774	9.99098	1.20902	1.35319	0.893461	0.371611	0.502685
A530064D06Rik	31.4934	20.1901	89.8739	157.045	88.023	141.601	175.499	211.872	257.712	270.056	A530064D06Rik	144.337	2.34996	0.433641	5.41913	5.98888e-08	2.4527e-07	144.337	1.54132	0.407889	3.77878	0.000157597	0.000545524	144.337	0.808638	0.399207	2.02561	0.0428048	0.0918574
A530099J19Rik	12.8306	6.98888	18.4079	7.77452	6.66841	11.287	0	17.3925	0	25.8315	A530099J19Rik	10.7181	0.17148	1.25311	0.136843	0.891155	0.9205	10.7181	-0.992896	1.1855	-0.837532	0.402294	0.510596	10.7181	1.16438	1.19532	0.974113	0.330001	0.460635
A630001G21Rik	563.381	609.585	772.771	864.526	858.891	765.465	802.423	659.332	727.209	668.095	A630001G21Rik	729.168	0.0726792	0.148575	0.489174	0.624718	0.70302	729.168	0.337001	0.13739	2.45288	0.0141716	0.0308876	729.168	-0.264321	0.139383	-1.89637	0.0579107	0.117805
A630012P03Rik	18.6627	3.88271	35.3721	6.21961	0	8.20874	0	14.2302	17.8613	23.4831	A630012P03Rik	12.792	-0.066998	1.12055	-0.0597904	0.952323	0.96556	12.792	-2.39393	1.09612	-2.18401	0.0289613	0.0572579	12.792	2.32693	1.10655	2.10287	0.0354769	0.0786853
A630033H20Rik	683.523	847.207	639.585	335.859	260.068	340.663	323.699	695.698	720.829	708.017	A630033H20Rik	555.515	-0.0295254	0.161676	-0.182621	0.855095	0.891802	555.515	-1.19429	0.153285	-7.79132	6.63118e-15	7.4001e-14	555.515	1.16477	0.155181	7.50586	6.10259e-14	1.26333e-12
A630035G10Rik	0	2.32963	7.21879	13.9941	12.0031	0	0	11.0679	31.8951	12.9157	A630035G10Rik	9.14244	2.47347	1.48884	1.66134	0.0966457	0.146883	9.14244	0.95257	1.41323	0.674038	0.500287	0.602913	9.14244	1.5209	1.37567	1.10557	0.268912	0.395023
A630052C17Rik	3.49926	15.5308	13.7157	4.66471	6.66841	4.10437	6.82498	1.58113	39.5499	4.69663	A630052C17Rik	10.0836	0.474166	1.12468	0.421601	0.673316	0.744903	10.0836	-0.994867	1.07494	-0.925506	0.354703	0.46224	10.0836	1.46903	1.08102	1.35893	0.174169	0.283134
A630072M18Rik	491.063	625.893	318.349	104.179	154.707	94.4006	127.725	131.234	117.374	159.685	A630072M18Rik	232.461	-1.8093	0.286489	-6.31543	2.69418e-10	1.37343e-09	232.461	-1.99512	0.26538	-7.51796	5.56396e-14	5.83375e-13	232.461	0.185813	0.275937	0.673388	0.5007	0.62725
A630081D01Rik	137.638	149.096	221.256	207.58	332.087	247.288	246.674	830.094	483.53	692.753	A630081D01Rik	354.8	1.96869	0.253976	7.75148	9.08289e-15	6.61126e-14	354.8	0.593793	0.240154	2.47256	0.0134151	0.0294159	354.8	1.37489	0.236645	5.80993	6.24989e-09	6.77012e-08
A730011C13Rik	100.312	106.386	110.447	8.55197	16.0042	42.0698	19.4999	41.1094	44.6532	52.8371	A730011C13Rik	54.1871	-1.19268	0.505935	-2.35738	0.0184044	0.0337359	54.1871	-2.3037	0.48143	-4.78511	1.70894e-06	8.20485e-06	54.1871	1.11102	0.496861	2.23607	0.0253471	0.0594289
A730017L22Rik	114.309	108.716	139.323	159.378	157.374	94.4006	156.975	112.26	173.509	52.8371	A730017L22Rik	126.908	-0.103127	0.385012	-0.267854	0.788812	0.839933	126.908	0.23061	0.356063	0.647667	0.517201	0.618696	126.908	-0.333737	0.361504	-0.923189	0.355909	0.487313
A730036I17Rik	55.9882	24.0728	25.9876	0	0	0	0.974997	0	2.55161	0	A730036I17Rik	10.9575	-5.33272	1.4757	-3.61368	0.000301884	0.000778339	10.9575	-6.84612	1.42275	-4.81188	1.49514e-06	7.23971e-06	10.9575	1.5134	1.7507	0.864457	0.387337	0.518871
A830010M20Rik	46.6568	37.274	112.613	33.4304	46.6788	49.2525	57.5248	17.3925	66.3418	27.0056	A830010M20Rik	49.417	-0.834092	0.581357	-1.43473	0.151363	0.216856	49.417	-0.502671	0.534983	-0.939602	0.347422	0.454878	49.417	-0.331421	0.550729	-0.601786	0.547317	0.669511
A830080D01Rik	400.082	499.316	583.278	329.64	410.774	425.829	360.749	877.528	732.312	962.809	A830080D01Rik	558.232	0.789054	0.180703	4.36659	1.26202e-05	3.94361e-05	558.232	-0.380994	0.17074	-2.23143	0.0256525	0.0516086	558.232	1.17005	0.170814	6.84985	7.39283e-12	1.20353e-10
A930004D18Rik	11.6642	16.3074	18.7689	0	1.33368	0	1.94999	0	0	0	A930004D18Rik	5.00241	-5.99306	1.90953	-3.13851	0.0016981	0.00384454	5.00241	-4.30989	1.62752	-2.64813	0.0080939	0.0188212	5.00241	-1.68317	2.00062	-0.841326	0.400166	0.532486
A930004J17Rik	415.246	319.159	328.455	90.9618	176.046	90.2962	117.975	419	251.333	300.584	A930004J17Rik	250.906	-0.130662	0.278777	-0.468696	0.639287	0.715436	250.906	-1.58386	0.26491	-5.97887	2.24697e-09	1.54052e-08	250.906	1.4532	0.267514	5.43223	5.5654e-08	5.16037e-07
A930005H10Rik	78.1502	56.6876	67.4957	42.7598	20.0052	30.7828	26.3249	20.5547	22.9645	49.3146	A930005H10Rik	41.504	-1.10978	0.519414	-2.1366	0.0326304	0.0561947	41.504	-1.15599	0.4781	-2.41787	0.0156115	0.0335853	41.504	0.0462038	0.500539	0.0923081	0.926453	0.954559
A930006K02Rik	13.9971	10.8716	49.0878	37.3177	40.0104	37.9654	17.5499	44.2717	29.3435	59.882	A930006K02Rik	34.0297	0.817479	0.656152	1.24587	0.212812	0.290402	34.0297	0.39218	0.614076	0.638651	0.52305	0.624193	34.0297	0.425299	0.614234	0.692405	0.488683	0.616649
A930007I19Rik	79.3166	86.9727	87.7083	121.282	189.383	168.279	137.475	256.143	336.812	246.573	A930007I19Rik	170.995	1.72103	0.262986	6.54422	5.98078e-11	3.22389e-10	170.995	0.853798	0.248666	3.43352	0.000595806	0.00183381	170.995	0.867236	0.243075	3.56777	0.000360034	0.00151861
A930012O16Rik	10.4978	17.0839	10.4672	9.32942	13.3368	10.2609	13.65	18.9736	28.0677	0	A930012O16Rik	13.1667	0.299743	1.00609	0.297929	0.765758	0.820917	13.1667	-0.126213	0.940499	-0.134198	0.893246	0.925678	13.1667	0.425957	0.950152	0.448304	0.653934	0.75767
A930015D03Rik	66.486	17.0839	23.4611	11.6618	16.0042	7.18265	26.3249	30.0415	19.1371	16.4382	A930015D03Rik	23.3821	-0.695761	0.734303	-0.947512	0.343378	0.434942	23.3821	-1.20665	0.686363	-1.75803	0.0787419	0.134936	23.3821	0.510888	0.706313	0.723317	0.469485	0.599232
A930016O22Rik	23.3284	13.2012	42.9518	0	2.66736	0	0.974997	0	1.2758	3.52247	A930016O22Rik	8.79221	-3.98791	1.3664	-2.91855	0.0035166	0.00750574	8.79221	-5.03619	1.34136	-3.75453	0.000173665	0.000595204	8.79221	1.04828	1.52685	0.686566	0.492356	0.620318
A930018M24Rik	33.8262	35.7209	44.3955	0.777452	32.0083	2.05219	10.725	0	0	2.34831	A930018M24Rik	16.1854	-5.48612	1.48711	-3.68912	0.000225032	0.000590313	16.1854	-1.76769	1.01646	-1.73907	0.0820225	0.139596	16.1854	-3.71842	1.45137	-2.56202	0.0104067	0.0280615
A930033H14Rik	106.144	156.861	186.606	42.7598	10.6694	38.9915	18.5249	9.48679	28.0677	22.309	A930033H14Rik	62.0421	-2.89661	0.548567	-5.28033	1.28952e-07	5.06136e-07	62.0421	-2.41978	0.492373	-4.91452	8.90017e-07	4.45297e-06	62.0421	-0.476836	0.533764	-0.893347	0.371672	0.502685
A930035D04Rik	22.162	17.0839	12.9938	14.7716	4.00104	17.4436	23.3999	7.90566	20.4129	21.1348	A930035D04Rik	16.1309	-0.054595	0.800175	-0.0682289	0.945603	0.96036	16.1309	-0.198724	0.741927	-0.267849	0.788816	0.849421	16.1309	0.144129	0.759017	0.189889	0.849396	0.902388
A930038B10Rik	38.4919	24.0728	79.7676	3.10981	0	8.20874	0	11.0679	0	2.34831	A930038B10Rik	16.7067	-3.45841	1.18891	-2.90889	0.00362716	0.00772232	16.7067	-4.04543	1.11095	-3.64142	0.000271137	0.000892207	16.7067	0.587022	1.19895	0.489614	0.624407	0.733865
AA386476	13.9971	46.5925	23.4611	11.6618	0	2.05219	2.92499	41.1094	16.5855	41.0955	AA386476	19.948	0.228019	0.87388	0.260927	0.794149	0.843612	19.948	-2.67584	0.875263	-3.05719	0.00223425	0.00600845	19.948	2.90386	0.880678	3.2973	0.000976189	0.0036585
AA414768	222.786	226.75	214.759	131.389	185.382	163.149	142.35	351.011	278.125	277.101	AA414768	219.28	0.446444	0.21896	2.03893	0.0414572	0.0696731	219.28	-0.514643	0.20731	-2.48249	0.0130468	0.0286973	219.28	0.961087	0.209045	4.59752	4.27546e-06	2.75041e-05
AA415398	71.1517	48.9221	45.1174	45.8697	29.341	26.6784	41.9249	23.717	25.5161	34.0506	AA415398	39.2289	-0.971716	0.494945	-1.96328	0.0496134	0.0817321	39.2289	-0.596969	0.448458	-1.33116	0.183137	0.272628	39.2289	-0.374748	0.474165	-0.790331	0.429334	0.560443
AA465934	18.6627	18.637	23.822	3.10981	0	0	10.725	26.8792	26.7919	5.87079	AA465934	13.4498	-0.0460389	1.06802	-0.0431066	0.965617	0.974837	13.4498	-2.52675	1.05337	-2.39872	0.0164524	0.0351598	13.4498	2.48071	1.06339	2.33283	0.0196571	0.0480846
AA467197	1.16642	10.095	0.721879	42.7598	24.0063	60.5395	68.2498	121.747	80.3757	90.4101	AA467197	50.0072	4.66527	0.708586	6.58391	4.58232e-11	2.49619e-10	50.0072	3.67436	0.676601	5.43061	5.6163e-08	3.32363e-07	50.0072	0.990914	0.582952	1.69982	0.0891646	0.166725
AA474331	114.309	125.023	194.546	162.487	89.3566	191.879	108.225	142.302	104.616	63.4045	AA474331	129.615	-0.497407	0.383072	-1.29847	0.194126	0.268089	129.615	-0.0716387	0.353278	-0.202783	0.839305	0.887558	129.615	-0.425768	0.360847	-1.17991	0.238035	0.359837
AA474408	40.8247	63.6764	61.3597	19.4363	14.6705	8.20874	7.79998	30.0415	10.2064	28.1798	AA474408	28.4404	-1.28696	0.627963	-2.04943	0.0404205	0.0681569	28.4404	-2.13981	0.59378	-3.60371	0.000313707	0.00102102	28.4404	0.852847	0.61963	1.37638	0.168704	0.275781
AA543186	4.66568	32.6148	15.5204	1.5549	0	5.13046	2.92499	0	0	12.9157	AA543186	7.53269	-2.00474	1.51361	-1.32447	0.185346	0.257638	7.53269	-2.86103	1.42892	-2.00223	0.0452602	0.0842636	7.53269	0.856292	1.49102	0.574298	0.565766	0.684445
AA986860	48.9897	93.9616	80.4895	35.7628	10.6694	42.0698	21.4499	17.3925	48.4806	21.1348	AA986860	42.0401	-1.35963	0.595793	-2.28205	0.0224865	0.0404039	42.0401	-1.43043	0.550217	-2.59975	0.0093291	0.0213373	42.0401	0.0708008	0.572361	0.1237	0.901553	0.937745
AB124611	767.505	818.475	840.628	2412.43	2352.61	2888.45	2753.39	2510.84	2745.53	2713.48	AB124611	2080.33	1.71356	0.108185	15.8391	1.67109e-56	5.95425e-55	2080.33	1.68325	0.101094	16.6503	3.01027e-62	1.72265e-60	2080.33	0.0303023	0.0996303	0.304147	0.761016	0.840103
AF251705	290.439	260.918	282.255	2226.62	2620.68	2730.43	2415.07	2188.29	2217.35	2327.18	AF251705	1755.92	3.01534	0.11341	26.588	9.34206e-156	1.60381e-153	1755.92	3.16891	0.106457	29.767	1.04362e-194	4.03121e-192	1755.92	-0.153561	0.099615	-1.54155	0.123183	0.215749
AI314180	3161	3256.82	3545.87	3688.23	3866.34	3468.19	3367.64	4163.12	4160.4	3823.06	AI314180	3650.07	0.284318	0.0895498	3.17497	0.00149852	0.00343061	3650.07	0.11379	0.0835691	1.36163	0.173316	0.260818	3650.07	0.170528	0.0839926	2.03027	0.0423287	0.0909735
AI317395	26.8277	10.8716	23.4611	0	14.6705	13.3392	8.77497	14.2302	6.37902	18.7865	AI317395	13.7341	-0.63179	1.01545	-0.622176	0.533826	0.621262	13.7341	-1.16889	0.949894	-1.23055	0.218491	0.313982	13.7341	0.537104	0.97323	0.551878	0.581032	0.697452
AI413582	174.963	215.102	227.392	289.989	241.396	270.889	304.199	365.242	514.149	466.14	AI413582	306.946	1.1182	0.203733	5.48858	4.05188e-08	1.68541e-07	306.946	0.421161	0.191683	2.19718	0.0280076	0.0556875	306.946	0.697042	0.190519	3.65866	0.000253539	0.00111463
AI427809	116.642	92.4085	132.104	193.585	242.73	164.175	173.549	11.0679	30.6193	12.9157	AI427809	116.98	-2.63232	0.396267	-6.6428	3.07784e-11	1.70339e-10	116.98	0.761828	0.310987	2.44971	0.0142972	0.0311294	116.98	-3.39415	0.377388	-8.9938	2.3883e-19	8.49196e-18
AI429214	13.9971	38.0506	16.6032	4.66471	22.6726	30.7828	3.89999	3.16226	14.0338	1.17416	AI429214	14.9041	-1.89786	1.06483	-1.78231	0.0746987	0.117174	14.9041	-0.573476	0.947327	-0.605363	0.544938	0.643952	14.9041	-1.32438	1.01266	-1.30782	0.190934	0.303853
AI464131	139.971	84.6431	129.577	26.4334	97.3587	65.67	45.8249	34.7849	34.4467	38.7472	AI464131	69.7457	-1.71162	0.475498	-3.59965	0.000318652	0.000818592	69.7457	-1.01793	0.430085	-2.36681	0.017942	0.0378623	69.7457	-0.693692	0.454183	-1.52734	0.126677	0.220662
AI467606	486.398	505.529	536.356	188.143	213.389	230.871	277.874	120.166	132.684	167.904	AI467606	285.931	-1.85645	0.217574	-8.53249	1.43232e-17	1.22824e-16	285.931	-1.16452	0.195245	-5.96439	2.45554e-09	1.68013e-08	285.931	-0.69193	0.208996	-3.31073	0.000930523	0.00350858
AI480526	162.133	139.778	136.435	30.3206	45.3452	21.548	33.1499	88.5434	90.5821	115.067	AI480526	86.2902	-0.56979	0.340886	-1.6715	0.0946236	0.144248	86.2902	-2.1752	0.332013	-6.55155	5.6943e-11	4.57374e-10	86.2902	1.60541	0.340717	4.71185	2.45477e-06	1.66552e-05
AI504432	241.449	310.617	276.841	751.018	1016.26	601.29	666.898	2099.74	1863.95	2090	AI504432	991.807	2.86497	0.176379	16.2433	2.49329e-59	9.48009e-58	991.807	1.45173	0.166603	8.71373	2.94032e-18	4.13005e-17	991.807	1.41324	0.162285	8.70838	3.08254e-18	9.82942e-17
AI506816	2108.89	1911.85	1836.1	2648	2428.63	2665.79	2460.89	3050	3343.88	3187.84	AI506816	2564.19	0.712717	0.0927131	7.68734	1.50221e-14	1.0723e-13	2564.19	0.388543	0.086655	4.48379	7.33273e-06	3.17683e-05	2564.19	0.324174	0.0867781	3.73567	0.000187219	0.000853764
AI597479	247.281	144.437	231.001	314.09	326.752	281.149	280.799	270.374	307.469	189.039	AI597479	259.239	0.299791	0.253276	1.18366	0.236549	0.317917	259.239	0.535359	0.234588	2.28212	0.0224823	0.0460095	259.239	-0.235567	0.236951	-0.994159	0.320145	0.45084
AI606181	76.9838	96.2912	108.643	137.609	146.705	93.3745	148.2	124.909	153.097	165.556	AI606181	125.137	0.646109	0.298551	2.16415	0.0304529	0.0529274	125.137	0.473052	0.277916	1.70214	0.0887285	0.148916	125.137	0.173056	0.279318	0.619567	0.535543	0.658903
AI607873	51699.3	51803.9	50244.2	19145.5	21689.7	19283.4	17511.9	19147.5	19315.7	18529.4	AI607873	28837	-1.43172	0.0802849	-17.833	3.91959e-71	1.85563e-69	28837	-1.40106	0.0750059	-18.6793	7.29629e-78	5.68843e-76	28837	-0.0306612	0.0752632	-0.407387	0.683724	0.781082
AI661453	60.6539	77.6542	36.4549	8.55197	38.6768	24.6262	16.575	15.8113	3.82741	16.4382	AI661453	29.927	-2.27689	0.713914	-3.1893	0.00142618	0.00327824	29.927	-1.4118	0.635383	-2.22196	0.0262858	0.0527018	29.927	-0.865087	0.687071	-1.25909	0.207997	0.323965
AI662270	774.503	714.419	764.47	866.081	833.551	873.205	974.022	1951.12	1857.57	1723.66	AI662270	1133.26	1.29534	0.112152	11.5498	7.3966e-31	1.21461e-29	1133.26	0.240391	0.10607	2.26633	0.0234311	0.0476756	1133.26	1.05495	0.105171	10.0307	1.11688e-23	6.04535e-22
AI837181	263.611	324.595	316.905	331.194	324.085	278.071	388.049	273.536	332.985	273.579	AI837181	310.661	-0.0436569	0.199158	-0.219208	0.826488	0.869675	310.661	0.127495	0.183745	0.693872	0.487762	0.590751	310.661	-0.171152	0.187614	-0.912259	0.361632	0.493085
AI839979	51.3225	12.4247	44.3955	59.0863	60.0156	55.409	69.2248	207.128	283.229	295.888	AI839979	113.812	2.86822	0.4023	7.12956	1.00691e-12	6.17815e-12	113.812	0.762409	0.38605	1.97489	0.0482802	0.0891828	113.812	2.10581	0.371783	5.66409	1.47807e-08	1.50068e-07
AI846148	232.118	224.421	268.9	217.686	168.044	283.202	351.974	314.645	312.572	302.933	AI846148	267.649	0.355637	0.253382	1.40356	0.16045	0.227973	267.649	0.0776994	0.236446	0.328613	0.742448	0.812272	267.649	0.277938	0.238198	1.16684	0.243277	0.36552
AI987944	165.632	155.308	224.504	209.912	176.046	233.949	207.674	153.37	237.3	146.77	AI987944	191.046	-0.0271536	0.268593	-0.101096	0.919475	0.941863	191.046	0.181043	0.248028	0.729929	0.465434	0.570127	191.046	-0.208196	0.252653	-0.824039	0.409917	0.541754
AK010878	206.457	213.549	256.989	207.58	177.38	136.47	188.174	270.374	257.712	267.708	AK010878	218.239	0.227544	0.224963	1.01147	0.31179	0.401119	218.239	-0.350133	0.21094	-1.65987	0.0969409	0.160304	218.239	0.577677	0.213757	2.7025	0.00688201	0.0198316
AK157302	39.6583	20.9666	25.6267	42.7598	28.0073	35.9133	13.65	15.8113	62.5144	18.7865	AK157302	30.3694	0.185906	0.674112	0.27578	0.782717	0.834874	30.3694	0.0789276	0.626518	0.125978	0.899749	0.930881	30.3694	0.106979	0.634662	0.16856	0.866142	0.913664
AU019823	591.375	656.178	563.066	744.799	896.234	706.978	605.473	871.204	880.305	698.623	AU019823	721.423	0.436204	0.164573	2.65052	0.00803679	0.0159534	721.423	0.289978	0.153405	1.89027	0.0587215	0.105089	721.423	0.146227	0.154276	0.947822	0.34322	0.474656
AU020206	243.782	184.817	230.279	1977.06	1800.47	2002.93	1902.22	1220.63	954.302	986.292	AU020206	1150.28	2.26269	0.140783	16.0721	4.00021e-58	1.48121e-56	1150.28	3.13104	0.130911	23.9174	2.01692e-126	3.36074e-124	1150.28	-0.868354	0.125276	-6.93152	4.16349e-12	7.04106e-11
AU021092	17.4963	17.8605	2.16564	41.2049	10.6694	11.287	11.7	11.0679	7.65483	22.309	AU021092	15.3416	0.166417	0.961064	0.173159	0.862526	0.897648	15.3416	0.624898	0.884613	0.706408	0.479934	0.583808	15.3416	-0.458481	0.898605	-0.510215	0.609901	0.721744
AU022252	211.122	235.292	214.398	209.135	196.051	233.949	197.924	180.249	150.545	169.079	AU022252	199.774	-0.404775	0.214576	-1.88639	0.059242	0.0955472	199.774	-0.0733643	0.195552	-0.375166	0.707537	0.784166	199.774	-0.331411	0.203601	-1.62775	0.103579	0.188066
AU040320	1511.68	1337.21	1464.33	1729.05	2108.55	2133.25	2009.47	1574.81	1749.13	1710.75	AU040320	1732.82	0.224217	0.111645	2.0083	0.0446114	0.0742838	1732.82	0.472045	0.10361	4.55598	5.21418e-06	2.32051e-05	1732.82	-0.247827	0.104513	-2.37127	0.0177271	0.0441194
AU041133	46.6568	45.0394	43.6737	13.9941	12.0031	57.4612	29.2499	56.9208	11.4822	16.4382	AU041133	33.292	-0.688874	0.71622	-0.961819	0.336141	0.427463	33.292	-0.677	0.663409	-1.02049	0.307498	0.412521	33.292	-0.0118742	0.679452	-0.0174761	0.986057	0.992147
AW011738	177.296	170.063	136.074	29.5432	81.3545	108.766	66.2998	66.4075	51.0322	70.4494	AW011738	95.7285	-1.36108	0.418883	-3.24931	0.00115687	0.00270307	95.7285	-1.17763	0.385278	-3.05657	0.00223882	0.00601881	95.7285	-0.183447	0.4	-0.458618	0.646508	0.751783
AW112010	94.4801	93.9616	118.388	84.7422	148.039	93.3745	144.3	50.5962	91.8579	62.2303	AW112010	98.1969	-0.584413	0.364869	-1.6017	0.109221	0.163551	98.1969	0.191927	0.331352	0.579224	0.562438	0.660394	98.1969	-0.77634	0.343888	-2.25754	0.0239746	0.0567669
AW146154	48.9897	83.09	55.9456	33.4304	28.0073	49.2525	20.4749	39.5283	35.7225	44.618	AW146154	43.9059	-0.650139	0.485281	-1.33972	0.180338	0.251643	43.9059	-0.934533	0.450506	-2.07441	0.0380416	0.0725732	43.9059	0.284394	0.466721	0.609344	0.542296	0.665039
AW209491	164.465	134.342	121.637	151.603	161.375	166.227	123.825	66.4075	57.4112	104.5	AW209491	125.179	-0.867991	0.312646	-2.77628	0.00549857	0.0113068	125.179	0.110769	0.2809	0.394337	0.693333	0.771803	125.179	-0.97876	0.295458	-3.31268	0.000924057	0.00348867
AW549877	940.135	933.403	898.739	653.837	672.175	609.499	526.498	809.54	879.029	709.191	AW549877	763.205	-0.209332	0.139479	-1.50081	0.133405	0.194472	763.205	-0.586338	0.130156	-4.50487	6.64129e-06	2.90094e-05	763.205	0.377006	0.13242	2.84705	0.00441259	0.0135348
AW551984	120.141	87.7492	51.6143	46.6471	21.3389	17.4436	53.6248	67.9887	45.929	42.2697	AW551984	55.4747	-0.727977	0.521459	-1.39604	0.162702	0.230672	55.4747	-1.29425	0.488052	-2.65187	0.00800479	0.0186369	55.4747	0.566271	0.49998	1.13259	0.257387	0.382458
AW554918	599.54	571.535	728.737	352.963	341.422	282.176	347.099	401.608	288.332	443.831	AW554918	435.724	-0.747203	0.194747	-3.83679	0.000124654	0.000339686	435.724	-0.938414	0.180956	-5.18586	2.15017e-07	1.18152e-06	435.724	0.191211	0.185403	1.03133	0.302388	0.431953
AW822252	32.6598	38.8271	62.8035	13.9941	20.0052	2.05219	15.6	1.58113	14.0338	23.4831	AW822252	22.504	-1.76415	0.851029	-2.07296	0.0381762	0.0647161	22.504	-1.80632	0.7843	-2.30309	0.0212737	0.0438157	22.504	0.0421686	0.820723	0.0513798	0.959023	0.974446
AY512931	36.159	10.8716	40.4252	0.777452	10.6694	22.574	3.89999	31.6226	7.65483	41.0955	AY512931	20.575	-0.123701	0.950001	-0.130212	0.896399	0.924522	20.575	-1.63876	0.904593	-1.8116	0.0700482	0.122094	20.575	1.51506	0.913743	1.65808	0.0973015	0.1789
Aaas	312.601	288.874	294.888	407.385	326.752	349.898	375.374	265.63	317.675	306.455	Aaas	324.553	-0.00667358	0.178641	-0.0373576	0.9702	0.978432	324.553	0.292606	0.163893	1.78535	0.0742044	0.128403	324.553	-0.29928	0.168055	-1.78085	0.0749373	0.14483
Aacs	444.406	498.54	434.932	688.822	489.461	571.534	527.473	629.291	701.692	833.651	Aacs	581.98	0.653943	0.170652	3.83201	0.000127099	0.000345572	581.98	0.313127	0.159475	1.96349	0.0495895	0.0911949	581.98	0.340816	0.159929	2.13104	0.0330857	0.0742834
Aaed1	660.194	702.77	554.764	701.261	732.191	785.987	751.723	597.668	731.036	643.438	Aaed1	686.103	0.0451113	0.144842	0.311453	0.755457	0.813156	686.103	0.219855	0.133941	1.64143	0.100708	0.165519	686.103	-0.174744	0.136129	-1.28366	0.19926	0.313867
Aagab	987.959	1117.44	1227.92	1278.13	1380.36	1700.24	1592.17	629.291	654.488	582.382	Aagab	1115.04	-0.840146	0.141394	-5.94186	2.818e-09	1.31326e-08	1115.04	0.418191	0.128852	3.24552	0.00117237	0.00339217	1115.04	-1.25834	0.132757	-9.47853	2.57887e-21	1.11528e-19
Aak1	2589.45	2792.44	2636.66	2543.04	2818.07	2520.08	2765.09	2249.95	2260.73	2194.5	Aak1	2537	-0.258417	0.0876231	-2.94919	0.00318607	0.0068623	2537	-0.00697233	0.0811106	-0.0859607	0.931498	0.953891	2537	-0.251445	0.0824499	-3.04967	0.00229095	0.00767988
Aamdc	188.96	193.359	181.553	121.282	138.703	194.958	143.325	66.4075	67.6176	108.022	Aamdc	140.419	-1.212	0.299883	-4.04158	5.30926e-05	0.000152736	140.419	-0.330019	0.269411	-1.22497	0.220588	0.316381	140.419	-0.88198	0.285017	-3.09449	0.00197155	0.00674078
Aamp	3622.9	3586.07	3572.94	4235.56	4478.5	4505.57	4564.94	4110.94	5016.46	4425.4	Aamp	4211.93	0.330589	0.0880538	3.75439	0.000173761	0.000462819	4211.93	0.306924	0.0821126	3.73784	0.000185611	0.000631687	4211.93	0.023665	0.0824705	0.286952	0.774149	0.850349
Aar2	444.406	511.741	517.948	465.694	424.111	368.367	461.174	458.528	418.464	488.449	Aar2	455.888	-0.113303	0.16283	-0.695835	0.486532	0.576308	455.888	-0.194872	0.15094	-1.29106	0.196684	0.288647	455.888	0.0815687	0.154144	0.529171	0.596687	0.710622
Aard	43.1576	29.5086	19.4907	3.88726	2.66736	1.02609	26.3249	11.0679	10.2064	0	Aard	14.7337	-2.12715	1.17014	-1.81785	0.0690872	0.109289	14.7337	-1.8449	1.07082	-1.72288	0.0849099	0.143552	14.7337	-0.282247	1.1234	-0.251245	0.801625	0.86957
Aars	2986.04	2741.97	3219.22	2993.19	2654.03	2364.12	2860.64	2926.68	3323.47	3578.83	Aars	2964.82	0.135679	0.113729	1.193	0.232871	0.313694	2964.82	-0.134012	0.106243	-1.26137	0.207175	0.300952	2964.82	0.269691	0.106743	2.52654	0.0115193	0.0306149
Aars2	184.295	154.532	167.837	184.256	157.374	146.731	203.774	177.087	197.75	193.736	Aars2	176.737	0.170333	0.23527	0.723988	0.469073	0.558876	176.737	0.0403827	0.218175	0.185093	0.853156	0.897514	176.737	0.12995	0.222281	0.584622	0.558802	0.679065
Aarsd1	46.6568	17.0839	20.2126	72.303	41.3441	40.0176	52.6498	33.2038	40.8257	25.8315	Aarsd1	39.0129	0.279238	0.551932	0.505928	0.612907	0.69271	39.0129	0.91801	0.504736	1.81879	0.0689432	0.120533	39.0129	-0.638772	0.513552	-1.24383	0.213562	0.330676
Aasdh	136.471	89.3023	118.749	73.0805	92.024	77.9831	95.5497	120.166	117.374	122.112	Aasdh	104.281	0.0657355	0.299596	0.219414	0.826328	0.86956	104.281	-0.439653	0.280382	-1.56805	0.11687	0.187548	104.281	0.505388	0.286023	1.76695	0.0772368	0.14838
Aasdhppt	180.795	116.481	116.944	216.909	182.714	228.819	274.949	276.698	237.3	252.444	Aasdhppt	208.405	0.900443	0.253283	3.55508	0.000377862	0.000959387	208.405	0.725692	0.236171	3.07274	0.00212104	0.00573428	208.405	0.174751	0.235823	0.741028	0.458676	0.58859
Aatf	872.483	859.632	978.507	782.116	945.58	960.423	967.197	1502.08	1603.69	1772.98	Aatf	1124.47	0.84648	0.126671	6.68248	2.34927e-11	1.31213e-10	1124.47	0.0126332	0.119146	0.106031	0.915557	0.942566	1124.47	0.833847	0.11911	7.00066	2.54765e-12	4.41384e-11
Aatk	383.752	378.176	236.776	595.528	438.781	546.908	480.674	379.472	363.604	286.494	Aatk	409.017	0.0497576	0.219821	0.226355	0.820925	0.865268	409.017	0.640245	0.202826	3.15663	0.00159606	0.00446014	409.017	-0.590488	0.205583	-2.87226	0.00407551	0.01264
Abat	106.144	97.8443	72.1879	55.1991	58.682	18.4697	65.3248	25.2981	58.687	34.0506	Abat	59.1888	-1.21611	0.506713	-2.4	0.016395	0.030387	59.1888	-0.89329	0.464297	-1.92396	0.0543592	0.0986219	59.1888	-0.322822	0.483065	-0.668278	0.503956	0.630121
Abca1	25201.7	26355.8	27465.3	37165.3	51660.1	39013.1	40044.1	14326.6	9628.5	13885.6	Abca1	28474.6	-1.06247	0.136161	-7.80303	6.04384e-15	4.45258e-14	28474.6	0.67196	0.127173	5.28384	1.26502e-07	7.15008e-07	28474.6	-1.73443	0.127384	-13.6158	3.22678e-42	5.3767e-40
Abca13	0	0	1.44376	7.77452	4.00104	6.15656	0	26.8792	42.1015	25.8315	Abca13	11.4188	5.58731	1.34873	4.14264	3.43331e-05	0.000101131	11.4188	2.78291	1.33144	2.09016	0.0366038	0.0701453	11.4188	2.8044	1.0418	2.69188	0.00710495	0.0203842
Abca2	1206.08	1059.98	1037.7	1355.88	1224.32	1182.06	1305.52	1146.32	1273.25	1081.4	Abca2	1187.25	0.0862395	0.118462	0.727994	0.466617	0.556535	1187.25	0.205727	0.109826	1.8732	0.0610401	0.108632	1187.25	-0.119488	0.111269	-1.07386	0.282885	0.411108
Abca3	2522.97	2331.96	2389.78	3006.41	3191.5	3081.36	2758.27	2298.97	2697.05	2430.51	Abca3	2670.88	0.0369726	0.0962772	0.384022	0.700962	0.76817	2670.88	0.317738	0.0893672	3.55542	0.000377379	0.00120812	2670.88	-0.280765	0.0902423	-3.11124	0.00186305	0.00641111
Abca4	36.159	13.2012	11.5501	24.101	0	4.10437	0	7.90566	0	1.17416	Abca4	9.81955	-2.78387	1.57574	-1.7667	0.0772778	0.120574	9.81955	-1.49299	1.40468	-1.06287	0.287839	0.390994	9.81955	-1.29088	1.50449	-0.858017	0.390883	0.522363
Abca5	144.636	224.421	160.979	104.956	146.705	74.9048	80.9248	82.2189	36.9983	58.7079	Abca5	111.545	-1.58413	0.379014	-4.17961	2.92007e-05	8.69472e-05	111.545	-0.800029	0.342825	-2.33364	0.0196147	0.0408594	111.545	-0.784104	0.360969	-2.17222	0.0298393	0.068211
Abca6	446.739	552.121	398.838	75.4128	62.683	99.531	101.4	275.117	170.958	79.8427	Abca6	226.264	-1.41674	0.343603	-4.12318	3.73674e-05	0.000109613	226.264	-2.45536	0.32411	-7.5757	3.57195e-14	3.79905e-13	226.264	1.03862	0.330521	3.14238	0.00167582	0.00585331
Abca7	1225.91	1269.65	1307.32	964.818	1100.29	1112.28	1010.1	2057.05	2519.71	2369.45	Abca7	1493.66	0.868883	0.111403	7.79949	6.21597e-15	4.57543e-14	1493.66	-0.278505	0.105208	-2.64718	0.00811672	0.0188665	1493.66	1.14739	0.105147	10.9122	1.00808e-27	7.22926e-26
Abca8a	722.015	840.995	1120.72	272.886	230.727	206.245	265.199	259.306	270.471	230.135	Abca8a	441.869	-1.82495	0.200835	-9.08684	1.01962e-19	9.84629e-19	441.869	-1.87683	0.18529	-10.1292	4.1018e-24	7.79801e-23	441.869	0.051877	0.193428	0.268198	0.788547	0.860822
Abca8b	445.573	431.757	390.897	185.811	253.399	123.131	138.45	159.694	85.4789	113.893	Abca8b	232.809	-1.82577	0.294497	-6.19962	5.6599e-10	2.8111e-09	232.809	-1.27407	0.26883	-4.73931	2.14446e-06	1.01214e-05	232.809	-0.551702	0.280743	-1.96515	0.0493972	0.103649
Abca9	12585.7	13068.4	12932.1	3739.54	5270.71	4863.68	4737.51	1894.2	1301.32	1202.34	Abca9	6159.55	-3.13548	0.145526	-21.5458	5.79772e-103	4.64802e-101	6159.55	-1.46742	0.134514	-10.909	1.04364e-27	2.35873e-26	6159.55	-1.66806	0.136708	-12.2017	3.04415e-34	3.19373e-32
Abcb10	256.613	234.516	243.995	253.449	337.421	377.602	270.074	349.43	325.33	395.691	Abcb10	304.412	0.544172	0.20616	2.63956	0.00830128	0.0164305	304.412	0.335755	0.192094	1.74787	0.0804862	0.137371	304.412	0.208417	0.193316	1.07812	0.280982	0.409148
Abcb1a	258.945	211.996	156.287	331.194	182.714	217.532	269.099	175.506	220.714	224.264	Abcb1a	224.825	-0.00473312	0.275669	-0.0171696	0.986301	0.989971	224.825	0.271756	0.254963	1.06586	0.286486	0.389875	224.825	-0.276489	0.25878	-1.06843	0.285325	0.413382
Abcb1b	1797.45	2001.92	2243.96	1302.23	1307.01	1238.49	1286.02	956.585	1032.13	746.764	Abcb1b	1391.26	-1.14664	0.132811	-8.63366	5.94207e-18	5.21381e-17	1391.26	-0.65216	0.122428	-5.32687	9.99223e-08	5.72582e-07	1391.26	-0.494483	0.125489	-3.94044	8.13322e-05	0.000406326
Abcb4	198.292	142.884	167.476	206.025	272.071	240.106	279.824	37.9472	43.3774	12.9157	Abcb4	160.092	-2.44744	0.349908	-6.99453	2.66155e-12	1.58722e-11	160.092	0.558836	0.289029	1.93349	0.0531755	0.0967945	160.092	-3.00627	0.332088	-9.05266	1.39532e-19	5.13309e-18
Abcb7	877.149	804.497	1002.33	1485.71	1384.36	1493.99	1485.9	1881.55	1908.6	2010.16	Abcb7	1433.42	1.10849	0.110286	10.0511	9.08703e-24	1.09534e-22	1433.42	0.705992	0.103241	6.83827	8.01576e-12	7.04061e-11	1433.42	0.402498	0.102746	3.91741	8.95048e-05	0.000441831
Abcb8	159.8	232.963	192.02	335.082	262.735	468.924	356.849	294.091	340.64	308.803	Abcb8	295.191	0.687172	0.236922	2.90042	0.00372667	0.00791138	295.191	0.86651	0.219908	3.94033	8.13697e-05	0.000297731	295.191	-0.179338	0.220544	-0.813161	0.416126	0.547872
Abcb9	71.1517	52.8048	64.9691	27.9883	22.6726	13.3392	39.9749	14.2302	15.3097	4.69663	Abcb9	32.7137	-2.48022	0.628693	-3.94505	7.97843e-05	0.000223765	32.7137	-1.27091	0.543482	-2.33845	0.0193637	0.0404157	32.7137	-1.20932	0.607605	-1.9903	0.046558	0.098715
Abcc1	7073.18	6986.55	6452.15	2994.74	3476.91	2968.49	2806.04	4658.02	4823.82	4890.36	Abcc1	4713.03	-0.512572	0.0917392	-5.58728	2.30655e-08	9.85722e-08	4713.03	-1.1597	0.0858961	-13.5012	1.53947e-41	5.41716e-40	4713.03	0.647125	0.086573	7.4749	7.72631e-14	1.58698e-12
Abcc10	157.467	160.744	206.818	132.944	140.037	134.418	172.574	172.343	135.235	84.5393	Abcc10	149.712	-0.433554	0.298783	-1.45106	0.146762	0.211119	149.712	-0.276662	0.275508	-1.00419	0.315288	0.42078	149.712	-0.156892	0.282951	-0.554486	0.579246	0.695799
Abcc2	26.8277	3.88271	12.2719	3.88726	20.0052	35.9133	9.74997	20.5547	6.37902	0	Abcc2	13.9472	-0.68633	1.16161	-0.590844	0.554625	0.639773	13.9472	0.28788	1.0601	0.271558	0.785962	0.847118	13.9472	-0.97421	1.09186	-0.892248	0.37226	0.503216
Abcc3	1735.63	1483.97	1318.15	6228.94	7149.86	7127.24	6751.86	3151.2	2522.27	3012.89	Abcc3	4048.2	0.939991	0.116493	8.06905	7.08482e-16	5.5084e-15	4048.2	2.17498	0.108236	20.0949	8.18229e-90	7.7259e-88	4048.2	-1.23499	0.108107	-11.4239	3.17814e-30	2.68734e-28
Abcc4	697.52	594.055	621.177	875.411	1088.28	1031.22	991.572	1778.77	1722.34	1891.57	Abcc4	1129.19	1.49875	0.121729	12.3122	7.78588e-35	1.47359e-33	1129.19	0.645629	0.114676	5.63003	1.80177e-08	1.13125e-07	1129.19	0.85312	0.113349	7.52648	5.21246e-14	1.09102e-12
Abcc5	2424.99	2659.66	2816.05	2515.83	2264.59	2396.95	2145.97	2235.72	1877.98	1812.9	Abcc5	2315.06	-0.417336	0.11073	-3.76897	0.000163925	0.000437993	2315.06	-0.176996	0.102809	-1.72159	0.0851431	0.143875	2315.06	-0.24034	0.104118	-2.30834	0.0209803	0.0507734
Abcc9	529.555	455.054	397.033	668.608	666.841	674.143	562.573	180.249	98.2369	108.022	Abcc9	434.032	-1.8468	0.220277	-8.38399	5.11642e-17	4.24811e-16	434.032	0.48539	0.192535	2.52104	0.0117008	0.0260603	434.032	-2.33219	0.207824	-11.2219	3.18213e-29	2.52726e-27
Abcd1	2175.38	2169.66	2067.46	2290.37	1781.8	2699.65	2229.82	1837.28	2029.8	1879.83	Abcd1	2116.1	-0.157495	0.129405	-1.21707	0.223577	0.302999	2116.1	0.0755536	0.120396	0.62754	0.530305	0.630549	2116.1	-0.233049	0.121381	-1.91997	0.0548618	0.112708
Abcd2	460.736	296.639	559.817	781.339	752.196	1291.85	936.972	589.762	567.733	363.989	Abcd2	660.103	0.203995	0.250412	0.814637	0.41528	0.507193	660.103	1.09691	0.232331	4.72131	2.34335e-06	1.0993e-05	660.103	-0.892912	0.233695	-3.82084	0.000132999	0.000628949
Abcd3	652.029	816.146	784.682	1586.78	1369.69	1233.36	1175.85	1027.74	1150.78	965.157	Abcd3	1076.22	0.477727	0.145711	3.2786	0.00104324	0.0024599	1076.22	0.834671	0.135224	6.17251	6.72157e-10	4.8592e-09	1076.22	-0.356944	0.135921	-2.62611	0.00863681	0.0239973
Abcd4	1102.27	1139.19	1007.74	523.225	545.476	568.456	355.874	251.4	287.056	187.865	Abcd4	596.855	-2.16303	0.199492	-10.8427	2.16019e-27	3.04181e-26	596.855	-1.12035	0.180528	-6.20595	5.4367e-10	3.95727e-09	596.855	-1.04268	0.189594	-5.49957	3.80721e-08	3.63117e-07
Abce1	1563	1431.17	1645.88	2203.3	2103.22	1956.76	2165.47	3157.52	3692.18	3456.72	Abce1	2337.52	1.15081	0.0999088	11.5186	1.06326e-30	1.73427e-29	2337.52	0.445444	0.0937686	4.75046	2.02954e-06	9.61374e-06	2337.52	0.705365	0.0934005	7.55204	4.28488e-14	9.08053e-13
Abcf1	4718.17	4542.77	4618.94	5661.4	5220.03	5581.95	5996.23	5915.02	7106.23	7020.28	Abcf1	5638.1	0.530633	0.0903381	5.87385	4.2578e-09	1.95318e-08	5638.1	0.279741	0.0844293	3.31332	0.000921952	0.00272276	5638.1	0.250891	0.0845764	2.96644	0.00301265	0.00973626
Abcf2	1425.37	1301.48	1362.91	1748.49	1809.81	1897.25	2084.54	2156.66	2643.47	2257.9	Abcf2	1868.79	0.788414	0.111419	7.07611	1.48259e-12	8.98648e-12	1868.79	0.468192	0.104152	4.49527	6.94807e-06	3.02483e-05	1868.79	0.320222	0.104196	3.07326	0.00211737	0.00717442
Abcf3	741.844	736.162	792.984	841.203	945.58	1016.86	979.872	934.449	1029.57	857.135	Abcf3	887.566	0.31112	0.127982	2.43096	0.0150587	0.0281808	887.566	0.318975	0.118813	2.68469	0.00725979	0.0171229	887.566	-0.00785515	0.120059	-0.0654272	0.947834	0.967793
Abcg1	1347.22	1273.53	1580.91	10232	10876.2	12410.6	10958	6324.53	4794.47	5168.64	Abcg1	6496.61	1.95189	0.117349	16.6332	4.00715e-62	1.63322e-60	6496.61	2.98658	0.109518	27.2701	9.60471e-164	2.36582e-161	6496.61	-1.03469	0.108582	-9.52915	1.58577e-21	6.94631e-20
Abcg2	317.266	402.249	314.378	393.391	400.104	422.75	314.924	139.14	146.718	91.5842	Abcg2	294.25	-1.45884	0.231451	-6.30302	2.91898e-10	1.48358e-09	294.25	0.151402	0.204883	0.738967	0.459927	0.565255	294.25	-1.61025	0.218761	-7.36075	1.82873e-13	3.5849e-12
Abcg3	839.823	921.755	1052.14	2965.98	3003.45	3995.61	3224.32	1751.89	1400.83	1384.33	Abcg3	2054.01	0.684742	0.140912	4.85936	1.17768e-06	4.20323e-06	2054.01	1.81051	0.130641	13.8587	1.12711e-43	4.15539e-42	2054.01	-1.12577	0.130853	-8.60332	7.74438e-18	2.39751e-16
Abcg4	24.4948	10.8716	12.6329	0	0	0	2.92499	0	1.2758	0	Abcg4	5.22001	-5.06107	1.93438	-2.61638	0.00888687	0.0174715	5.22001	-4.42314	1.66494	-2.65663	0.00789257	0.0184059	5.22001	-0.637923	2.03134	-0.31404	0.753491	0.834027
Abhd1	5.8321	8.54196	25.6267	6.99707	1.33368	9.23484	3.89999	12.6491	28.0677	14.0899	Abhd1	11.6273	0.424071	0.951725	0.445581	0.6559	0.730085	11.6273	-1.32229	0.921983	-1.43418	0.151522	0.233542	11.6273	1.74636	0.928688	1.88045	0.0600462	0.121004
Abhd10	206.457	182.487	173.251	118.95	165.376	138.523	203.774	210.291	211.784	273.579	Abhd10	188.447	0.313097	0.258817	1.20972	0.226385	0.306316	188.447	-0.257578	0.242616	-1.06167	0.288385	0.391453	188.447	0.570675	0.24508	2.32853	0.0198839	0.0485626
Abhd11	179.629	153.755	194.546	106.511	217.39	210.349	239.849	243.494	200.301	305.281	Abhd11	205.111	0.504062	0.298881	1.6865	0.0917	0.140307	205.111	0.131522	0.279356	0.470803	0.637781	0.726134	205.111	0.37254	0.280677	1.32729	0.184412	0.295885
Abhd12	4727.5	4578.49	4692.57	9441.37	8778.29	10393.3	8763.27	5032.74	4960.33	5449.26	Abhd12	6681.71	0.141883	0.0863874	1.6424	0.100507	0.152085	6681.71	1.00199	0.0802683	12.483	9.24739e-36	2.75252e-34	6681.71	-0.860104	0.080687	-10.6598	1.57006e-26	1.06739e-24
Abhd13	473.567	396.036	326.289	598.638	556.145	487.394	534.298	621.385	517.977	538.938	Abhd13	505.067	0.495778	0.174861	2.83527	0.00457863	0.00955044	505.067	0.457714	0.16261	2.81479	0.00488096	0.0120419	505.067	0.0380645	0.163661	0.232582	0.816086	0.879718
Abhd14a	132.972	139.778	128.855	84.7422	65.3504	76.957	87.7497	45.8528	133.959	75.146	Abhd14a	97.1363	-0.648315	0.373742	-1.73466	0.0828013	0.128215	97.1363	-0.762511	0.346315	-2.20178	0.0276806	0.0551734	97.1363	0.114195	0.356214	0.320581	0.748528	0.830146
Abhd14b	178.462	146.766	110.447	148.493	121.365	155.966	135.525	60.083	45.929	92.7584	Abhd14b	119.58	-1.11783	0.334787	-3.33892	0.000841054	0.00201445	119.58	-0.0389685	0.300173	-0.12982	0.896709	0.928222	119.58	-1.07886	0.316898	-3.40444	0.000663007	0.00260482
Abhd15	48.9897	88.5258	67.1347	42.7598	24.0063	91.3223	35.0999	22.1358	39.5499	0	Abhd15	45.9524	-1.73838	0.776844	-2.23775	0.0252376	0.0447604	45.9524	-0.497991	0.707322	-0.704051	0.481401	0.584922	45.9524	-1.24039	0.733471	-1.69112	0.090813	0.169257
Abhd16a	1027.62	928.744	1119.63	941.494	912.238	991.206	963.297	921.8	1180.12	1057.92	Abhd16a	1004.41	0.0386665	0.128477	0.30096	0.763445	0.818983	1004.41	-0.108198	0.119561	-0.904964	0.365485	0.473274	1004.41	0.146865	0.121097	1.21278	0.225212	0.344932
Abhd17a	606.539	725.29	488.351	814.769	760.198	1169.75	1030.57	686.211	913.476	825.432	Abhd17a	802.059	0.417528	0.192308	2.17115	0.0299201	0.0520814	802.059	0.640388	0.178961	3.57837	0.000345741	0.00111651	802.059	-0.22286	0.179739	-1.2399	0.215011	0.332483
Abhd17b	618.203	590.948	500.623	555.101	537.473	613.604	703.948	833.257	975.99	888.837	Abhd17b	681.798	0.66306	0.15272	4.34166	1.41411e-05	4.39061e-05	681.798	0.0852601	0.143186	0.595448	0.551544	0.650298	681.798	0.5778	0.143573	4.02443	5.71129e-05	0.000295852
Abhd17c	236.783	211.219	191.659	653.837	510.8	607.447	621.073	732.064	807.584	797.253	Abhd17c	536.972	1.88019	0.157856	11.9108	1.03915e-32	1.83399e-31	536.972	1.50117	0.14816	10.1321	3.98027e-24	7.58393e-23	536.972	0.379021	0.143937	2.63325	0.0084572	0.0236295
Abhd18	68.8188	36.4975	66.7738	41.9824	52.0136	82.0874	97.4997	67.9887	34.4467	21.1348	Abhd18	56.9243	-0.491591	0.525078	-0.936224	0.349158	0.441055	56.9243	0.253853	0.479838	0.529038	0.596779	0.691119	56.9243	-0.745444	0.493831	-1.50951	0.131168	0.226858
Abhd2	1698.31	1843.51	1616.65	2277.16	2087.21	2446.21	2278.57	2586.73	2436.79	2236.77	Abhd2	2150.79	0.493119	0.102179	4.82605	1.39265e-06	4.93423e-06	2150.79	0.403487	0.0952455	4.23628	2.27254e-05	9.11161e-05	2150.79	0.0896328	0.0956558	0.937035	0.348741	0.480246
Abhd3	38.4919	12.4247	16.2423	3.88726	20.0052	21.548	6.82498	4.7434	16.5855	3.52247	Abhd3	14.4276	-1.41506	0.964292	-1.46746	0.142251	0.205506	14.4276	-0.778353	0.871797	-0.892814	0.371957	0.480123	14.4276	-0.636708	0.920858	-0.691429	0.489296	0.617332
Abhd4	837.49	1000.96	805.978	1318.56	1553.74	1549.4	1495.65	842.743	958.129	828.955	Abhd4	1119.16	-0.00688885	0.130144	-0.0529325	0.957786	0.969191	1119.16	0.746917	0.119697	6.24006	4.37397e-10	3.22376e-09	1119.16	-0.753806	0.121622	-6.19795	5.72039e-10	7.27723e-09
Abhd5	503.894	652.295	611.431	698.929	645.502	812.666	642.523	785.823	909.649	908.798	Abhd5	717.151	0.556708	0.151985	3.66292	0.000249358	0.000650812	717.151	0.245497	0.14194	1.72958	0.083705	0.141882	717.151	0.31121	0.142581	2.18269	0.0290588	0.066696
Abhd6	102.645	114.152	124.885	20.9912	1.33368	19.4958	20.4749	3.16226	3.82741	19.9607	Abhd6	43.0928	-3.62932	0.73613	-4.93027	8.21148e-07	2.97828e-06	43.0928	-2.84924	0.648252	-4.39526	1.1064e-05	4.65569e-05	43.0928	-0.780086	0.71852	-1.08568	0.277619	0.405608
Abhd8	116.642	152.202	98.8974	159.378	177.38	209.323	162.825	31.6226	118.65	69.2753	Abhd8	129.619	-0.732007	0.382379	-1.91435	0.0555754	0.0903712	129.619	0.533806	0.347052	1.53811	0.124021	0.197328	129.619	-1.26581	0.358834	-3.52757	0.000419385	0.00174063
Abi1	3998.49	3800.4	4664.78	5052.66	5161.35	5657.88	5420.98	5714.21	6151.93	5399.95	Abi1	5102.26	0.469018	0.0965693	4.85681	1.19294e-06	4.25326e-06	5102.26	0.356435	0.090192	3.95196	7.75121e-05	0.000284412	5102.26	0.112583	0.0903824	1.24563	0.212901	0.329821
Abi2	1118.6	935.733	987.53	841.98	1096.29	917.327	923.322	766.849	671.073	725.629	Abi2	898.433	-0.490595	0.137557	-3.56649	0.000361789	0.000921056	898.433	-0.102391	0.126719	-0.808017	0.419081	0.526905	898.433	-0.388204	0.129722	-2.99258	0.00276631	0.00904855
Abi3	57.1546	55.1345	34.2892	1241.59	1532.4	1781.3	1293.82	819.026	821.618	988.64	Abi3	862.497	4.22093	0.206635	20.427	9.61602e-93	6.56361e-91	862.497	4.95807	0.195196	25.4005	2.49082e-142	5.16268e-140	862.497	-0.737135	0.169493	-4.34906	1.3672e-05	8.0572e-05
Abi3bp	8707.33	5431.13	4166.32	429.153	421.443	251.393	273.974	238.751	204.129	293.539	Abi3bp	2041.72	-4.63461	0.34013	-13.626	2.80571e-42	6.77355e-41	2041.72	-4.14866	0.315394	-13.1539	1.61629e-39	5.35486e-38	2041.72	-0.485948	0.321214	-1.51285	0.130318	0.225641
Abl1	3192.49	3557.34	2627.28	4886.28	4693.22	5360.31	4629.29	2850.78	2837.39	2817.98	Abl1	3745.24	-0.139338	0.110289	-1.26339	0.206449	0.282627	3745.24	0.647749	0.102402	6.32555	2.52328e-10	1.90603e-09	3745.24	-0.787086	0.103174	-7.62871	2.37122e-14	5.16683e-13
Abl2	9473.67	9928.86	10205.6	4275.98	4289.12	3590.3	3584.09	5549.77	5773.02	5533.8	Abl2	6220.42	-0.81289	0.092028	-8.83307	1.01839e-18	9.35096e-18	6220.42	-1.32703	0.0860692	-15.4182	1.23518e-53	5.81525e-52	6220.42	0.514141	0.0867171	5.92895	3.0488e-09	3.49174e-08
Ablim1	985.626	844.878	537.439	824.876	678.844	635.152	536.248	381.053	200.301	332.286	Ablim1	595.67	-1.37292	0.248456	-5.5258	3.27988e-08	1.38085e-07	595.67	-0.235236	0.228514	-1.02941	0.303285	0.407996	595.67	-1.13769	0.233679	-4.86858	1.12403e-06	8.19916e-06
Ablim2	33.8262	62.8999	26.7095	34.9853	76.0198	16.4175	25.3499	14.2302	6.37902	9.39326	Ablim2	30.6211	-2.0523	0.718323	-2.85707	0.00427567	0.00896598	30.6211	-0.114245	0.620619	-0.184083	0.853948	0.897903	30.6211	-1.93806	0.682663	-2.83896	0.00452602	0.0138303
Ablim3	526.056	491.551	199.6	681.825	433.446	377.602	467.999	69.5698	84.2031	84.5393	Ablim3	341.639	-2.34373	0.323893	-7.23613	4.61658e-13	2.9354e-12	341.639	0.280032	0.287809	0.972978	0.330564	0.437305	341.639	-2.62377	0.305276	-8.59473	8.34586e-18	2.57902e-16
Abr	1796.29	2192.18	1602.57	7613.58	8407.53	9295.38	7825.33	9168.98	8523.65	8768.6	Abr	6519.41	2.24389	0.112866	19.881	5.94537e-88	3.84211e-86	6519.41	2.15357	0.105612	20.3912	2.00004e-92	1.98788e-90	6519.41	0.0903226	0.104765	0.862141	0.38861	0.520105
Abra	18.6627	28.732	23.822	3.88726	30.6747	32.835	7.79998	0	0	0	Abra	14.6414	-6.59973	1.5103	-4.36983	1.24344e-05	3.89128e-05	14.6414	-0.351089	0.901734	-0.389348	0.697018	0.774688	14.6414	-6.24865	1.47597	-4.23358	2.29998e-05	0.000129653
Abracl	948.3	761.011	905.236	1282.8	1392.36	1300.06	1236.3	2431.78	2549.06	2768.66	Abracl	1557.56	1.56899	0.113142	13.8674	9.97777e-44	2.50491e-42	1557.56	0.580224	0.106631	5.44141	5.28605e-08	3.14022e-07	1557.56	0.988762	0.105496	9.3725	7.08356e-21	2.95079e-19
Abt1	192.459	122.694	131.382	236.345	193.384	179.566	226.199	229.264	253.885	308.803	Abt1	207.398	0.84036	0.251018	3.3478	0.000814547	0.00195234	207.398	0.502532	0.234612	2.14197	0.0321956	0.0627016	207.398	0.337828	0.234584	1.44011	0.149835	0.25179
Abtb1	236.783	211.219	252.297	683.38	656.171	837.292	623.023	428.487	524.356	349.899	Abtb1	480.291	0.892452	0.191151	4.66882	3.02932e-06	1.02665e-05	480.291	1.58206	0.176456	8.96574	3.08197e-19	4.53516e-18	480.291	-0.689604	0.17622	-3.91331	9.10403e-05	0.000448889
Abtb2	163.299	198.018	134.991	535.664	453.452	340.663	411.449	1231.7	1086.99	1445.39	Abtb2	600.161	2.93079	0.199331	14.7031	6.15324e-49	1.82514e-47	600.161	1.40453	0.189034	7.43003	1.08573e-13	1.11431e-12	600.161	1.52626	0.182565	8.36009	6.26688e-17	1.77816e-15
Acaa1a	758.174	729.173	773.132	1212.05	1158.97	1394.46	1478.1	1196.92	1529.69	1458.3	Acaa1a	1168.9	0.889393	0.13431	6.62193	3.54533e-11	1.95384e-10	1168.9	0.79893	0.125279	6.37719	1.80367e-10	1.38024e-09	1168.9	0.0904635	0.12516	0.722783	0.469814	0.599384
Acaa2	1146.59	1251.79	932.667	1217.49	1210.98	1440.63	1365.97	1340.8	1404.66	1293.92	Acaa2	1260.55	0.280919	0.131806	2.1313	0.0330641	0.056861	1260.55	0.240195	0.122733	1.95705	0.0503419	0.092299	1260.55	0.0407248	0.123609	0.329466	0.741804	0.825057
Acaca	944.801	763.341	1066.22	1354.32	1198.98	883.466	1227.52	1633.31	1708.3	1587.46	Acaca	1236.77	0.827525	0.159356	5.19294	2.06997e-07	7.98486e-07	1236.77	0.33344	0.149174	2.23524	0.0254017	0.0511768	1236.77	0.494085	0.149162	3.31241	0.000924949	0.0034911
Acacb	75.8174	117.258	98.8974	87.852	53.3472	86.1918	59.4748	47.434	21.6887	27.0056	Acacb	67.4967	-1.62246	0.432293	-3.75315	0.000174629	0.000464984	67.4967	-0.439225	0.382061	-1.14962	0.250301	0.35022	67.4967	-1.18324	0.412141	-2.87095	0.00409243	0.0126815
Acad10	40.8247	91.6319	86.2645	112.73	108.028	138.523	133.575	64.8264	109.719	30.5281	Acad10	91.6651	-0.106407	0.446003	-0.23858	0.811431	0.858242	91.6651	0.74601	0.40909	1.82358	0.0682149	0.119437	91.6651	-0.852418	0.416931	-2.04451	0.0409036	0.0884476
Acad11	269.443	378.176	304.272	258.891	253.399	249.341	327.599	142.302	223.266	109.197	Acad11	251.589	-1.00495	0.267469	-3.75725	0.000171792	0.000457716	251.589	-0.221337	0.244175	-0.906469	0.364688	0.472354	251.589	-0.78361	0.252657	-3.10148	0.00192553	0.00659141
Acad12	118.975	107.163	68.5785	95.6266	76.0198	94.4006	61.4248	28.4604	19.1371	55.1854	Acad12	72.4971	-1.50174	0.447492	-3.3559	0.000791076	0.00190064	72.4971	-0.253295	0.398554	-0.635534	0.52508	0.626132	72.4971	-1.24844	0.424697	-2.93961	0.00328624	0.0105125
Acad8	325.431	351.773	279.728	353.741	196.051	333.48	373.424	221.358	206.68	287.668	Acad8	292.934	-0.415122	0.250827	-1.65501	0.0979219	0.148636	292.934	-0.0158445	0.231392	-0.0684746	0.945408	0.963369	292.934	-0.399278	0.236181	-1.69056	0.0909209	0.169421
Acad9	629.867	539.697	789.014	560.543	556.145	615.656	570.373	692.536	602.18	518.977	Acad9	607.499	-0.116677	0.171289	-0.681169	0.495765	0.584977	607.499	-0.185067	0.159218	-1.16234	0.245096	0.344465	607.499	0.0683897	0.161514	0.42343	0.671982	0.772096
Acadl	2707.26	2762.16	2324.09	2985.41	2804.73	3427.15	3068.32	2615.19	2921.59	2493.91	Acadl	2810.98	0.0445795	0.109052	0.408792	0.682692	0.753053	2810.98	0.243182	0.101492	2.39607	0.0165721	0.0353973	2810.98	-0.198603	0.102199	-1.94329	0.0519805	0.107923
Acadm	1498.85	1570.94	1371.57	1661.41	1820.47	1881.85	1847.62	1329.73	1339.59	1187.07	Acadm	1550.91	-0.203075	0.106945	-1.89887	0.0575812	0.0932048	1550.91	0.285174	0.0985621	2.89334	0.00381164	0.00966728	1550.91	-0.488249	0.100413	-4.86243	1.15954e-06	8.42202e-06
Acads	793.166	609.585	701.305	1351.99	1244.32	1671.51	1445.92	962.909	1356.18	1231.69	Acads	1136.86	0.758248	0.157246	4.82205	1.42088e-06	5.01959e-06	1136.86	1.02851	0.14634	7.02822	2.09185e-12	1.93014e-11	1136.86	-0.270264	0.146456	-1.84536	0.0649857	0.129136
Acadsb	915.64	854.973	878.166	932.942	1156.3	1038.41	1219.72	901.245	824.17	718.584	Acadsb	944.015	-0.117258	0.138796	-0.844819	0.398212	0.490562	944.015	0.299241	0.128147	2.33515	0.0195357	0.0407248	944.015	-0.416499	0.130263	-3.19736	0.00138693	0.00495528
Acadvl	1295.89	1139.19	1206.26	1282.8	1134.96	1354.44	1140.75	1109.95	1371.49	1403.12	Acadvl	1243.88	0.0958588	0.127663	0.750877	0.452727	0.543515	1243.88	0.018813	0.11883	0.158318	0.874206	0.91137	1243.88	0.0770458	0.120016	0.641961	0.520899	0.6457
Acan	569.213	479.126	193.464	32.653	54.6809	16.4175	4.87499	7.90566	14.0338	0	Acan	137.237	-5.83121	1.09324	-5.33386	9.61455e-08	3.84491e-07	137.237	-3.93442	0.976622	-4.0286	5.61111e-05	0.000210151	137.237	-1.89679	1.03941	-1.82488	0.0680195	0.133927
Acap1	61.8203	34.1678	8.66255	15.549	25.3399	24.6262	19.4999	80.6377	79.0999	37.573	Acap1	38.6976	0.941254	0.643255	1.46327	0.143394	0.206922	38.6976	-0.692515	0.613768	-1.1283	0.259193	0.360053	38.6976	1.63377	0.612802	2.66606	0.00767453	0.0217575
Acap2	6457.31	6697.67	6569.1	4810.09	4735.9	4436.83	4261.71	6088.94	5376.24	5848.48	Acap2	5528.23	-0.188411	0.0816239	-2.30828	0.0209836	0.0379967	5528.23	-0.527652	0.0762599	-6.91913	4.54419e-12	4.07347e-11	5528.23	0.339241	0.0767876	4.41792	9.96569e-06	6.01908e-05
Acap3	1734.47	1946.79	1375.9	629.736	670.842	706.978	648.373	599.249	681.28	661.05	Acap3	965.467	-1.37814	0.143793	-9.58418	9.31981e-22	1.00507e-20	965.467	-1.34297	0.132957	-10.1008	5.47934e-24	1.03474e-22	965.467	-0.0351685	0.13711	-0.256498	0.797566	0.866795
Acat1	3172.66	2614.62	3176.63	1173.95	1297.67	1283.64	1510.27	1930.56	2057.87	2085.3	Acat1	2030.32	-0.561189	0.117428	-4.779	1.76166e-06	6.15694e-06	2030.32	-1.18305	0.109958	-10.7591	5.37142e-27	1.17343e-25	2030.32	0.621859	0.111235	5.5905	2.26415e-08	2.22952e-07
Acat2	75.8174	33.3913	57.0284	97.1815	92.024	91.3223	66.2998	60.083	110.995	92.7584	Acat2	77.6901	0.680187	0.40333	1.68643	0.0917134	0.140315	77.6901	0.65509	0.374758	1.74803	0.0804581	0.137351	77.6901	0.0250973	0.376196	0.0667133	0.94681	0.967183
Acat3	29.1605	31.0617	24.5439	30.3206	21.3389	19.4958	22.4249	34.7849	33.1709	4.69663	Acat3	25.0999	-0.230963	0.690448	-0.334512	0.737993	0.798694	25.0999	-0.264321	0.638956	-0.413677	0.679111	0.760269	25.0999	0.0333582	0.654498	0.0509677	0.959351	0.974721
Acbd3	2977.87	3492.89	2805.94	3989.1	3550.26	3702.14	3859.04	4522.04	4289.25	4445.36	Acbd3	3763.39	0.515509	0.0967684	5.32725	9.97116e-08	3.97816e-07	3763.39	0.288934	0.090399	3.19621	0.00139246	0.00395493	3763.39	0.226575	0.0906178	2.50034	0.0124075	0.032583
Acbd4	83.9823	100.95	124.163	94.8491	82.6882	62.5917	96.5247	113.842	86.7547	44.618	Acbd4	89.0964	-0.34973	0.387719	-0.90202	0.367047	0.45941	89.0964	-0.297089	0.358435	-0.828849	0.40719	0.515271	89.0964	-0.0526414	0.367211	-0.143355	0.88601	0.926685
Acbd5	2040.07	1881.56	1879.77	2620.01	2508.65	2922.31	2669.54	1721.85	1541.17	1378.46	Acbd5	2116.34	-0.322454	0.107543	-2.99837	0.00271428	0.0059418	2116.34	0.472097	0.0991274	4.76252	1.91188e-06	9.09951e-06	2116.34	-0.794551	0.100773	-7.88454	3.15696e-15	7.68705e-14
Acbd6	479.399	364.975	463.446	691.932	522.803	642.334	731.248	518.611	474.599	373.382	Acbd6	526.273	0.0614095	0.1874	0.327692	0.743145	0.803108	526.273	0.57213	0.172954	3.30799	0.000939686	0.00277224	526.273	-0.51072	0.175364	-2.91234	0.00358734	0.0113349
Accs	191.293	179.381	181.913	95.6266	226.726	140.575	139.425	132.815	94.4095	32.8764	Accs	141.504	-1.09646	0.412975	-2.65502	0.00793035	0.0157624	141.504	-0.295185	0.379068	-0.778711	0.43615	0.543081	141.504	-0.801273	0.389387	-2.05778	0.0396111	0.0861238
Acd	492.23	437.193	512.895	830.318	672.175	656.7	517.723	653.008	807.584	673.966	Acd	625.379	0.565247	0.178547	3.16581	0.00154651	0.00352764	625.379	0.47741	0.166383	2.86935	0.00411316	0.0103382	625.379	0.0878372	0.167026	0.525888	0.598966	0.712388
Ace	1479.02	1483.97	797.676	1038.68	1042.94	1086.63	974.997	2129.78	2122.94	2154.58	Ace	1431.12	0.772484	0.178296	4.33258	1.47369e-05	4.56311e-05	1431.12	-0.271593	0.16734	-1.623	0.10459	0.170711	1431.12	1.04408	0.167377	6.23788	4.43545e-10	5.71964e-09
Acer2	87.4816	140.554	48.3659	63.751	21.3389	52.3307	52.6498	17.3925	22.9645	71.6236	Acer2	57.8453	-1.28738	0.593402	-2.16949	0.0300453	0.0522779	57.8453	-0.943649	0.546234	-1.72755	0.0840681	0.142384	57.8453	-0.343734	0.563312	-0.610201	0.541729	0.664589
Acer3	1381.04	1460.68	1894.93	1798.25	2053.87	2041.93	1783.27	2499.77	2453.37	2151.06	Acer3	1951.82	0.581045	0.129933	4.47189	7.75308e-06	2.49331e-05	1951.82	0.277744	0.121442	2.28706	0.0221922	0.0454981	1951.82	0.303301	0.121685	2.4925	0.0126847	0.0332289
Acin1	7277.3	7811.23	7124.58	6871.12	7888.72	7024.63	6987.8	7238.42	7673.96	8442.19	Acin1	7434	0.0727368	0.0874272	0.83197	0.405426	0.497553	7434	-0.0420441	0.0816496	-0.514934	0.606599	0.699773	7434	0.114781	0.0819426	1.40075	0.16129	0.266739
Ackr1	111.976	72.2184	24.1829	46.6471	93.3577	83.1135	76.0498	147.045	137.787	183.168	Ackr1	97.5546	1.19134	0.462178	2.57767	0.00994685	0.0193606	97.5546	0.124845	0.435663	0.286564	0.774446	0.837522	97.5546	1.0665	0.433679	2.45919	0.0139252	0.0359739
Ackr3	493.396	377.399	334.591	192.808	145.371	104.661	253.499	169.181	114.822	210.174	Ackr3	239.59	-1.28283	0.31551	-4.0659	4.7847e-05	0.000138654	239.59	-1.20105	0.292208	-4.11027	3.952e-05	0.000152413	239.59	-0.081779	0.299516	-0.273037	0.784825	0.858468
Ackr4	143.47	34.9444	28.1533	6.99707	0	2.05219	23.3999	6.32453	0	2.34831	Ackr4	24.7689	-4.62016	1.17079	-3.94619	7.9405e-05	0.000222738	24.7689	-3.06126	0.987123	-3.1012	0.0019274	0.00526912	24.7689	-1.5589	1.13971	-1.36781	0.171373	0.279338
Acly	4332.09	4175.47	4126.62	4597.07	4402.48	4615.37	4841.84	6828.91	7673.96	7700.12	Acly	5329.39	0.814306	0.0794505	10.2492	1.19293e-24	1.49964e-23	5329.39	0.132533	0.0744623	1.77987	0.0750972	0.129553	5329.39	0.681773	0.0744637	9.15578	5.39674e-20	2.08461e-18
Aco1	1353.05	1446.7	1370.13	1342.66	1691.11	1698.18	1499.55	1187.43	988.748	1178.85	Aco1	1375.64	-0.314284	0.125159	-2.51108	0.0120361	0.0230056	1375.64	0.163101	0.115623	1.41063	0.158353	0.242269	1375.64	-0.477386	0.117564	-4.06064	4.89387e-05	0.000257272
Aco2	2932.38	2451.54	2766.96	3948.68	3764.98	3954.56	3931.19	3530.67	3766.17	3678.63	Aco2	3472.58	0.430228	0.0878948	4.89481	9.84009e-07	3.53877e-06	3472.58	0.522373	0.0818432	6.38261	1.74097e-10	1.33527e-09	3472.58	-0.0921452	0.0822098	-1.12085	0.26235	0.387866
Acot1	34.9926	48.9221	53.0581	168.707	160.042	225.74	158.925	71.1509	176.061	38.7472	Acot1	113.635	1.0512	0.446724	2.35312	0.0186164	0.034077	113.635	1.95474	0.412901	4.73415	2.19972e-06	1.03535e-05	113.635	-0.90354	0.410991	-2.19844	0.0279177	0.0645124
Acot11	149.302	81.5369	128.133	418.269	317.416	466.872	332.474	311.483	285.78	317.022	Acot11	280.829	1.35384	0.247506	5.46994	4.50191e-08	1.8653e-07	280.829	1.68799	0.229919	7.34166	2.10956e-13	2.11279e-12	280.829	-0.334143	0.227079	-1.47148	0.141161	0.240518
Acot13	381.42	332.36	317.988	478.91	512.134	316.037	319.799	317.808	361.053	259.489	Acot13	359.7	-0.13503	0.230112	-0.586799	0.557339	0.64238	359.7	0.243678	0.212679	1.14575	0.251898	0.352164	359.7	-0.378707	0.216043	-1.75293	0.0796144	0.15219
Acot2	319.599	337.796	283.698	591.641	376.098	495.603	417.299	243.494	285.78	352.247	Acot2	370.326	-0.0886421	0.215437	-0.411452	0.680741	0.751242	370.326	0.588922	0.197966	2.97487	0.00293116	0.0076537	370.326	-0.677564	0.201671	-3.35975	0.000780132	0.00301084
Acot4	0	4.65925	5.77503	14.7716	0	24.6262	11.7	3.16226	0	5.87079	Acot4	7.05651	-0.251449	1.59092	-0.158053	0.874415	0.90718	7.05651	1.8325	1.41624	1.29392	0.195692	0.287536	7.05651	-2.08395	1.47246	-1.41528	0.156986	0.261225
Acot6	30.3269	2.32963	16.2423	19.4363	4.00104	31.8089	0.974997	6.32453	0	12.9157	Acot6	12.436	-1.33081	1.30343	-1.02101	0.307252	0.39639	12.436	-0.19937	1.18413	-0.168369	0.866293	0.906165	12.436	-1.13144	1.23039	-0.919575	0.357795	0.489291
Acot7	200.624	212.772	170.724	671.718	718.854	583.847	777.073	703.604	921.131	1141.28	Acot7	610.163	2.25139	0.191275	11.7704	5.54302e-32	9.45875e-31	610.163	1.8265	0.179557	10.1723	2.637e-24	5.05851e-23	610.163	0.424891	0.174855	2.42997	0.0151003	0.0384774
Acot8	148.135	156.861	168.198	145.383	221.391	201.114	156	254.562	255.161	300.584	Acot8	200.739	0.77345	0.237568	3.2557	0.00113113	0.00264656	200.739	0.188474	0.223018	0.845107	0.398051	0.506307	200.739	0.584976	0.223347	2.61914	0.00881528	0.0244133
Acot9	1208.41	1107.35	1160.78	1065.89	1137.63	1184.11	1047.15	1381.91	1431.45	1311.53	Acot9	1203.62	0.247232	0.106085	2.33052	0.0197787	0.0360299	1203.62	-0.0638464	0.0989563	-0.645198	0.518799	0.620208	1203.62	0.311079	0.100081	3.10827	0.00188184	0.00646919
Acox1	1776.46	2228.68	2447.17	2245.28	2546	2333.34	2040.67	1604.85	1388.08	1472.39	Acox1	2008.29	-0.53406	0.129475	-4.1248	3.71053e-05	0.000108977	2008.29	0.0883794	0.119936	0.736887	0.461191	0.5664	2008.29	-0.622439	0.12151	-5.12255	3.01435e-07	2.45599e-06
Acox3	1852.28	2074.92	1823.11	3003.3	3086.14	3715.48	3063.44	2642.07	2365.34	2344.79	Acox3	2597.09	0.354139	0.109129	3.24514	0.00117391	0.00274026	2597.09	0.747228	0.101431	7.36683	1.74733e-13	1.75726e-12	2597.09	-0.393089	0.101945	-3.85588	0.000115316	0.000554043
Acoxl	1.16642	0	1.8047	16.3265	6.66841	5.13046	11.7	20.5547	40.8257	16.4382	Acoxl	12.0615	4.57555	1.1093	4.12472	3.71187e-05	0.000108977	12.0615	3.20823	1.07369	2.98804	0.00280773	0.00737674	12.0615	1.36731	0.867064	1.57695	0.114808	0.204408
Acp1	545.885	623.563	710.69	1154.52	877.562	1087.66	1111.5	1168.46	1083.16	1007.43	Acp1	937.041	0.787435	0.145704	5.40434	6.50462e-08	2.65305e-07	937.041	0.751649	0.135771	5.53614	3.09205e-08	1.88902e-07	937.041	0.0357857	0.135856	0.26341	0.792235	0.863296
Acp2	2286.19	2269.83	2280.78	4775.11	4286.45	5154.07	4934.46	3943.34	3474.02	3349.87	Acp2	3675.41	0.654542	0.0959421	6.82226	8.96213e-12	5.14596e-11	3675.41	1.07133	0.0892615	12.0021	3.46224e-33	9.58376e-32	3675.41	-0.416788	0.0894184	-4.6611	3.1453e-06	2.09145e-05
Acp5	124.807	172.392	124.163	3025.06	3346.21	3602.61	3675.74	1011.92	921.131	832.477	Acp5	1683.65	2.71687	0.145021	18.7344	2.59658e-78	1.37481e-76	1683.65	4.60645	0.134618	34.2187	1.27503e-256	9.42189e-254	1683.65	-1.88958	0.12471	-15.1518	7.36697e-52	1.73901e-49
Acp6	188.96	193.359	217.646	209.912	233.394	138.523	265.199	199.223	149.269	170.253	Acp6	196.574	-0.215143	0.267785	-0.803415	0.421735	0.513232	196.574	0.0789917	0.246733	0.320151	0.748854	0.817912	196.574	-0.294134	0.252276	-1.16592	0.243646	0.365911
Acpp	106.144	106.386	97.0927	89.4069	80.0209	77.9831	74.0998	188.155	59.9628	73.9719	Acpp	95.3223	0.0486221	0.402754	0.120724	0.90391	0.930405	95.3223	-0.358236	0.376246	-0.952133	0.34103	0.448063	95.3223	0.406858	0.381028	1.06779	0.285615	0.413661
Acr	29.1605	0	7.57973	11.6618	6.66841	17.4436	6.82498	7.90566	34.4467	5.87079	Acr	12.7562	0.423076	1.17414	0.360329	0.718601	0.783007	12.7562	-0.169595	1.10049	-0.154109	0.877524	0.914041	12.7562	0.592671	1.10682	0.53547	0.592325	0.706814
Acrbp	53.6554	75.3246	121.998	39.65	66.6841	15.3914	36.0749	17.3925	16.5855	48.1404	Acrbp	49.0896	-1.60797	0.602881	-2.66715	0.00764985	0.0152656	49.0896	-1.09972	0.550381	-1.99811	0.0457044	0.0849789	49.0896	-0.508248	0.574733	-0.884321	0.376523	0.507888
Acsbg1	16.3299	3.88271	2.52658	25.6559	29.341	19.4958	27.2999	1.58113	15.3097	0	Acsbg1	14.1423	-0.362457	1.12196	-0.323056	0.746653	0.805875	14.1423	1.80381	0.993979	1.81474	0.0695645	0.1214	14.1423	-2.16627	1.03942	-2.0841	0.0371509	0.081758
Acsf2	412.913	391.377	329.177	754.906	782.871	690.561	821.923	456.947	489.909	376.904	Acsf2	550.749	0.228681	0.163181	1.40139	0.161097	0.228778	550.749	1.01919	0.149422	6.8209	9.04712e-12	7.90158e-11	550.749	-0.790513	0.151817	-5.20699	1.91925e-07	1.62529e-06
Acsf3	139.971	103.28	114.779	218.464	305.413	361.185	279.824	191.317	335.537	225.438	Acsf3	227.521	1.07938	0.273027	3.9534	7.70487e-05	0.000216557	227.521	1.29105	0.253704	5.0888	3.60332e-07	1.90845e-06	227.521	-0.211666	0.252362	-0.83874	0.401615	0.533737
Acsl1	764.006	739.268	865.894	1147.52	968.252	990.18	1017.9	1122.6	1011.71	979.247	Acsl1	960.658	0.390101	0.126552	3.08253	0.00205246	0.004596	960.658	0.383111	0.117592	3.25797	0.00112212	0.00326066	960.658	0.00699046	0.118585	0.0589489	0.952993	0.97091
Acsl3	473.567	520.283	585.083	505.344	532.139	520.229	513.823	339.943	266.643	336.983	Acsl3	459.404	-0.748308	0.163918	-4.56513	4.99192e-06	1.64743e-05	459.404	-0.0281867	0.148584	-0.189703	0.849542	0.895042	459.404	-0.720121	0.155046	-4.64456	3.40803e-06	2.24682e-05
Acsl4	2532.3	2323.41	2847.45	2407.77	2810.07	2104.52	2596.42	3388.37	3392.36	3255.94	Acsl4	2765.86	0.380652	0.115345	3.30012	0.000966451	0.00229091	2765.86	-0.0520178	0.107884	-0.482163	0.62969	0.719428	2765.86	0.43267	0.108219	3.9981	6.3853e-05	0.000326881
Acsl5	2101.89	1810.9	2116.55	2372.78	2385.96	2886.4	2562.29	2599.38	2773.6	2741.66	Acsl5	2435.14	0.42866	0.106344	4.03089	5.55672e-05	0.000159261	2435.14	0.344397	0.099178	3.47252	0.000515606	0.00160499	2435.14	0.0842631	0.0995878	0.846119	0.397486	0.529442
Acsl6	6.99853	14.7543	1.44376	36.5402	0	20.5219	16.575	3.16226	1.2758	0	Acsl6	10.1272	-2.44319	1.51657	-1.61099	0.107181	0.161037	10.1272	1.27664	1.21406	1.05155	0.293008	0.396494	10.1272	-3.71982	1.4365	-2.58951	0.00961136	0.026208
Acss1	1584	1348.08	1836.46	1804.47	1532.4	1965.99	1550.25	1026.15	1070.4	985.118	Acss1	1470.33	-0.631469	0.138647	-4.55451	5.25075e-06	1.72915e-05	1470.33	0.107295	0.127986	0.838337	0.401841	0.51025	1470.33	-0.738764	0.130207	-5.67376	1.39696e-08	1.42257e-07
Acss2	143.47	124.247	150.512	123.615	96.025	92.3484	103.35	145.464	125.029	140.899	Acss2	124.496	-0.0264513	0.268216	-0.0986196	0.92144	0.94301	124.496	-0.422179	0.250162	-1.68762	0.0914834	0.152811	124.496	0.395727	0.256171	1.54478	0.1224	0.21477
Acss3	6.99853	17.0839	13.7157	2.33236	10.6694	15.3914	35.0999	15.8113	22.9645	15.264	Acss3	15.5331	0.503572	0.905464	0.556148	0.57811	0.661654	15.5331	0.317933	0.843192	0.377059	0.70613	0.782818	15.5331	0.185638	0.849397	0.218553	0.826998	0.886401
Acta1	3393.12	3791.08	5453.79	2465.3	2116.55	2024.48	3144.37	659.332	639.178	491.972	Acta1	2417.92	-2.82191	0.183607	-15.3693	2.63182e-53	8.63522e-52	2417.92	-0.789836	0.168423	-4.68958	2.7376e-06	1.27405e-05	2417.92	-2.03207	0.172632	-11.7711	5.4975e-32	5.36986e-30
Acta2	1666.82	1720.04	996.193	1448.39	1711.11	1309.29	1714.04	463.272	523.08	555.376	Acta2	1210.76	-1.50341	0.185829	-8.09029	5.95217e-16	4.65331e-15	1210.76	0.0834839	0.170365	0.49003	0.624112	0.714593	1210.76	-1.5869	0.174555	-9.09108	9.80564e-20	3.67895e-18
Actb	187604	178428	198889	353168	283059	335077	333131	403252	452673	447896	Actb	317318	1.20662	0.0891508	13.5346	9.77404e-42	2.32335e-40	317318	0.792267	0.0833936	9.50032	2.09238e-21	3.50712e-20	317318	0.414352	0.0833895	4.96887	6.73433e-07	5.13259e-06
Actc1	283.44	376.623	402.808	429.153	420.11	409.411	566.473	137.558	84.2031	91.5842	Actc1	320.136	-1.77741	0.242518	-7.329	2.31875e-13	1.50361e-12	320.136	0.360566	0.2121	1.69998	0.0891342	0.149519	320.136	-2.13798	0.229028	-9.33502	1.00975e-20	4.15538e-19
Actg1	13357.9	12812.9	14700	19019.6	19655.8	22226.2	22029.1	22115.3	26504.8	26573.5	Actg1	19899.5	0.879448	0.0963089	9.13154	6.75344e-20	6.58529e-19	19899.5	0.605581	0.0900784	6.72282	1.78241e-11	1.50791e-10	19899.5	0.273867	0.0900681	3.04067	0.00236052	0.0078789
Actg2	48.9897	9.3185	9.74536	9.32942	14.6705	8.20874	22.4249	7.90566	15.3097	2.34831	Actg2	14.8251	-1.39248	0.965003	-1.44298	0.149026	0.213868	14.8251	-0.710427	0.872457	-0.814283	0.415483	0.523668	14.8251	-0.682054	0.920262	-0.741152	0.458601	0.58859
Actl6a	715.016	700.441	681.093	883.963	708.185	929.64	919.422	1138.42	1010.44	1393.72	Actl6a	908.034	0.758356	0.149906	5.05887	4.21741e-07	1.57883e-06	908.034	0.302335	0.14031	2.15477	0.0311798	0.0610029	908.034	0.456021	0.140434	3.24723	0.00116532	0.00426207
Actl7b	13.9971	19.4135	32.1236	4.66471	14.6705	0	5.84998	4.7434	11.4822	0	Actl7b	10.6945	-2.02627	1.24505	-1.62746	0.10364	0.156352	10.6945	-1.82577	1.13774	-1.60473	0.108553	0.1761	10.6945	-0.200496	1.20114	-0.166922	0.867432	0.914627
Actn1	2518.3	2328.85	1313.1	4065.29	4013.05	4024.34	3473.91	1054.62	1223.5	1344.41	Actn1	2535.94	-0.76264	0.177944	-4.28584	1.82048e-05	5.56491e-05	2535.94	0.925761	0.164928	5.61313	1.98704e-08	1.24252e-07	2535.94	-1.6884	0.166472	-10.1422	3.58801e-24	1.97352e-22
Actn2	129.473	90.0789	215.842	67.6383	88.023	64.6439	148.2	55.3396	19.1371	12.9157	Actn2	89.129	-2.34654	0.52445	-4.47429	7.66662e-06	2.46784e-05	89.129	-0.660744	0.467463	-1.41347	0.157518	0.241222	89.129	-1.6858	0.497327	-3.38972	0.000699647	0.00273172
Actn3	537.72	493.881	903.792	398.055	272.071	335.532	428.999	173.925	159.476	136.202	Actn3	383.965	-2.05001	0.254367	-8.05925	7.67633e-16	5.96011e-15	383.965	-0.848498	0.230208	-3.68579	0.000227993	0.000760693	383.965	-1.20151	0.241095	-4.98355	6.24295e-07	4.79897e-06
Actn4	7293.63	7537.89	5961.64	11606.6	10113.3	10328.7	10694.7	9986.43	10941.3	11074.6	Actn4	9553.88	0.623015	0.0979558	6.36016	2.01542e-10	1.04084e-09	9553.88	0.625529	0.0915374	6.83359	8.28146e-12	7.24777e-11	9553.88	-0.00251466	0.0915957	-0.0274539	0.978098	0.986983
Actr10	673.025	531.155	696.252	786.781	814.879	833.187	857.997	1024.57	807.584	1036.78	Actr10	806.222	0.59285	0.14849	3.99252	6.53759e-05	0.000185466	806.222	0.376869	0.138538	2.72033	0.00652175	0.0155659	806.222	0.215981	0.13906	1.55315	0.120388	0.211751
Actr1a	1953.76	1848.95	1994.19	2784.05	3023.46	3206.54	3252.59	2683.18	2954.76	2579.62	Actr1a	2628.11	0.503085	0.0969839	5.1873	2.13361e-07	8.22472e-07	2628.11	0.66572	0.0902271	7.37828	1.60351e-13	1.62029e-12	2628.11	-0.162636	0.090599	-1.79512	0.0726353	0.141216
Actr1b	1692.48	1677.33	1588.49	1735.27	1863.15	2070.66	1920.74	1799.33	1982.6	1905.66	Actr1b	1823.57	0.199574	0.100129	1.99316	0.0462435	0.0766636	1823.57	0.199826	0.0930822	2.14677	0.0318113	0.0620668	1823.57	-0.000252204	0.0940017	-0.00268297	0.997859	0.999801
Actr2	10510.6	10461.6	12548.4	21309.2	19935.9	20711.7	20536.4	30408.3	28935.2	28372.3	Actr2	20373	1.38709	0.0824113	16.8313	1.43992e-63	5.9836e-62	20373	0.8836	0.0771145	11.4583	2.13691e-30	5.38856e-29	20373	0.503486	0.0770129	6.53769	6.2477e-11	9.01409e-10
Actr3	16443	14848.3	18247.7	29645	29218.3	30099.4	30164.5	36674.4	41426.6	39712.3	Actr3	28647.9	1.24966	0.0836432	14.9403	1.80061e-50	5.59474e-49	28647.9	0.85058	0.0782488	10.8702	1.59845e-27	3.60786e-26	28647.9	0.399077	0.0781946	5.10364	3.33188e-07	2.69115e-06
Actr5	169.131	168.51	216.564	115.84	166.71	144.679	231.074	251.4	209.232	351.073	Actr5	202.421	0.547545	0.292374	1.87275	0.0611025	0.098166	202.421	-0.173215	0.274568	-0.630862	0.52813	0.628447	202.421	0.72076	0.275655	2.61472	0.0089301	0.024647
Actr6	94.4801	83.8665	128.494	153.158	132.034	108.766	116.025	101.192	100.789	105.674	Actr6	112.448	-0.00598731	0.303689	-0.0197153	0.98427	0.989246	112.448	0.309226	0.278524	1.11023	0.2669	0.367902	112.448	-0.315213	0.285612	-1.10364	0.269749	0.396151
Actr8	416.412	311.393	390.536	447.035	445.449	431.985	517.723	358.917	482.254	380.427	Actr8	418.213	0.129987	0.184676	0.703862	0.481518	0.57154	418.213	0.306541	0.170817	1.79456	0.0727238	0.12624	418.213	-0.176554	0.173357	-1.01844	0.308469	0.438833
Acvr1	843.322	820.805	730.18	705.149	609.492	715.187	779.023	534.423	495.012	461.444	Acvr1	669.404	-0.682802	0.144213	-4.73469	2.19392e-06	7.5696e-06	669.404	-0.180572	0.131907	-1.36894	0.171019	0.257979	669.404	-0.50223	0.136426	-3.68134	0.000232012	0.00102953
Acvr1b	407.081	639.871	752.92	977.257	1170.97	945.032	1224.6	958.166	1168.64	1263.39	Acvr1b	950.792	0.907646	0.194294	4.67151	2.98993e-06	1.0137e-05	950.792	0.840114	0.181425	4.63063	3.64552e-06	1.66334e-05	950.792	0.0675324	0.181281	0.37253	0.709499	0.802251
Acvr2a	412.913	325.371	512.173	338.191	430.779	344.767	355.874	488.57	441.428	338.157	Acvr2a	398.822	0.0142459	0.211654	0.0673074	0.946337	0.960981	398.822	-0.187968	0.197178	-0.953289	0.340444	0.4475	398.822	0.202214	0.199558	1.01331	0.310912	0.44157
Acvr2b	66.486	59.7937	65.33	19.4363	57.3483	76.957	53.6248	20.5547	24.2403	36.3989	Acvr2b	48.017	-1.23003	0.533816	-2.30422	0.0212105	0.0383667	48.017	-0.307611	0.480461	-0.640241	0.522016	0.62344	48.017	-0.922417	0.506674	-1.82053	0.0686778	0.134898
Acvrl1	1465.02	1332.55	1426.79	2190.86	1860.49	2129.14	2043.59	1445.15	1570.52	1390.2	Acvrl1	1685.43	0.0610821	0.104749	0.58313	0.559806	0.644655	1685.43	0.547526	0.0967079	5.66165	1.49924e-08	9.51141e-08	1685.43	-0.486444	0.0980431	-4.96154	6.99378e-07	5.31602e-06
Acy1	220.454	212.772	179.026	82.4099	28.0073	64.6439	67.2748	129.653	116.098	97.455	Acy1	119.779	-0.835262	0.344552	-2.4242	0.0153422	0.0286514	119.779	-1.7339	0.32519	-5.33195	9.71613e-08	5.5789e-07	119.779	0.898636	0.333619	2.6936	0.00706851	0.0202865
Acy3	88.648	79.9838	105.755	33.4304	13.3368	38.9915	29.2499	12.6491	31.8951	5.87079	Acy3	43.9811	-2.44577	0.599173	-4.08191	4.46675e-05	0.000129861	43.9811	-1.66137	0.533779	-3.11247	0.00185527	0.00509899	43.9811	-0.784397	0.578237	-1.35653	0.17493	0.284019
Acyp1	59.4875	53.5814	44.0346	53.6442	44.0115	47.2003	22.4249	66.4075	68.8934	62.2303	Acyp1	52.1916	0.338224	0.435468	0.776691	0.437341	0.528742	52.1916	-0.314149	0.409282	-0.767563	0.442747	0.548966	52.1916	0.652374	0.414264	1.57478	0.115308	0.205125
Acyp2	18.6627	44.2629	60.9988	6.21961	40.0104	50.2786	15.6	41.1094	29.3435	37.573	Acyp2	34.4059	-0.212921	0.70705	-0.301141	0.763307	0.818983	34.4059	-0.585361	0.659963	-0.886959	0.375101	0.483007	34.4059	0.372439	0.669901	0.555962	0.578237	0.69498
Ada	694.02	788.19	749.31	793.778	861.558	1066.11	874.572	474.34	635.351	632.871	Ada	757.01	-0.35504	0.158803	-2.23573	0.0253694	0.0449754	757.01	0.27187	0.146115	1.86066	0.0627917	0.11126	757.01	-0.62691	0.149131	-4.20376	2.62522e-05	0.000146481
Adal	212.289	175.498	188.771	76.9677	164.043	193.932	161.85	156.532	110.995	131.506	Adal	157.238	-0.531825	0.325259	-1.63508	0.102032	0.154145	157.238	-0.368401	0.300611	-1.22551	0.220385	0.31617	157.238	-0.163424	0.307613	-0.531266	0.595234	0.709094
Adam10	3646.23	3658.29	3636.83	8152.36	7936.74	8840.82	8326.48	9341.33	9051.83	8215.58	Adam10	7080.65	1.28185	0.078101	16.4127	1.55122e-60	6.04689e-59	7080.65	1.18893	0.0729913	16.2886	1.18881e-59	6.41432e-58	7080.65	0.0929212	0.0727185	1.27782	0.201312	0.316216
Adam11	9.33137	16.3074	12.9938	38.8726	4.00104	29.7567	34.1249	12.6491	0	0	Adam11	15.8037	-1.69221	1.16597	-1.45133	0.146687	0.211047	15.8037	1.05297	1.00575	1.04695	0.295122	0.398593	15.8037	-2.74518	1.09675	-2.50302	0.012314	0.0323976
Adam12	362.757	257.812	150.873	317.978	326.752	265.758	354.899	237.17	403.154	281.798	Adam12	295.895	0.269385	0.290407	0.927612	0.353609	0.445477	295.895	0.309312	0.270356	1.14409	0.252585	0.352886	295.895	-0.0399273	0.272122	-0.146726	0.883349	0.924903
Adam15	9900.58	10015.1	8960.32	6658.87	6157.61	6591.62	6573.43	5461.23	6163.41	5713.45	Adam15	7219.56	-0.735216	0.0804834	-9.135	6.54038e-20	6.38852e-19	7219.56	-0.566714	0.0749401	-7.56223	3.9622e-14	4.19835e-13	7219.56	-0.168502	0.0756437	-2.22758	0.0259086	0.0605865
Adam17	3645.07	2917.47	3459.97	6155.09	5926.88	6815.31	6430.11	7624.22	7517.04	8135.73	Adam17	5862.69	1.21619	0.0959805	12.6712	8.5428e-37	1.74721e-35	5862.69	0.92296	0.0897767	10.2806	8.61736e-25	1.70105e-23	5862.69	0.293225	0.0895624	3.27398	0.00106045	0.00392583
Adam19	5867.1	5925.79	6216.46	2310.59	2497.98	2427.74	2662.72	573.951	626.42	597.646	Adam19	2970.64	-3.32331	0.0940538	-35.3342	1.75512e-273	8.28613e-271	2970.64	-1.27919	0.0813258	-15.7292	9.54123e-56	4.68678e-54	2970.64	-2.04412	0.0898442	-22.7519	1.37503e-114	1.37471e-111
Adam21	15.1635	27.179	9.74536	0	13.3368	0	0	9.48679	24.2403	16.4382	Adam21	11.559	-0.0481913	1.31214	-0.0367274	0.970702	0.978707	11.559	-2.47065	1.27728	-1.93431	0.0530752	0.0966741	11.559	2.42246	1.28704	1.8822	0.0598095	0.120641
Adam22	488.73	426.321	430.962	202.137	268.07	213.427	238.874	37.9472	33.1709	29.3539	Adam22	236.899	-3.7529	0.261933	-14.3277	1.46884e-46	4.0461e-45	236.899	-0.962	0.195403	-4.92316	8.51561e-07	4.27441e-06	236.899	-2.7909	0.254539	-10.9645	5.65921e-28	4.14586e-26
Adam23	221.62	157.638	124.524	162.487	162.709	140.575	162.825	34.7849	5.10322	70.4494	Adam23	124.272	-2.17932	0.498411	-4.37253	1.22815e-05	3.84555e-05	124.272	-0.0916263	0.446273	-0.205314	0.837326	0.885962	124.272	-2.08769	0.470248	-4.43955	9.01471e-06	5.47389e-05
Adam3	50.1561	43.4863	54.1409	10.1069	0	0	7.79998	28.4604	12.758	12.9157	Adam3	21.9824	-1.45907	0.867987	-1.68098	0.0927664	0.141723	21.9824	-3.3919	0.853121	-3.97587	7.01221e-05	0.000258861	21.9824	1.93283	0.876903	2.20415	0.0275134	0.0637343
Adam30	459.57	460.489	812.836	15.549	101.36	25.6523	34.1249	109.098	95.6853	62.2303	Adam30	217.659	-2.70061	0.65116	-4.14739	3.36289e-05	9.91425e-05	217.659	-3.72426	0.611682	-6.08856	1.13928e-09	8.05792e-09	217.659	1.02365	0.619445	1.65253	0.0984264	0.18044
Adam32	13.9971	35.7209	64.2472	31.0981	22.6726	5.13046	3.89999	15.8113	11.4822	34.0506	Adam32	23.811	-0.900956	0.856767	-1.05158	0.292993	0.380829	23.811	-1.2846	0.798878	-1.60801	0.107833	0.175172	23.811	0.383647	0.818369	0.468795	0.639216	0.745803
Adam33	907.475	929.521	985.726	76.9677	169.377	68.7482	161.85	15.8113	33.1709	52.8371	Adam33	340.148	-4.76674	0.359939	-13.2432	4.94155e-40	1.12583e-38	340.148	-2.98778	0.307342	-9.72135	2.44513e-22	4.30202e-21	340.148	-1.77896	0.347435	-5.12027	3.05103e-07	2.48468e-06
Adam4	24.4948	25.6259	16.9642	0	22.6726	0	2.92499	9.48679	8.93063	7.04494	Adam4	11.8145	-1.39737	1.27082	-1.09958	0.271516	0.357367	11.8145	-1.85217	1.18579	-1.56197	0.118295	0.189496	11.8145	0.454804	1.22154	0.37232	0.709654	0.802321
Adam8	304.436	334.69	340.366	13777.2	12387.2	10906.3	12540.4	13183.5	16232.1	17769.7	Adam8	9777.59	5.58477	0.118506	47.1263	0	0	9777.59	5.24195	0.111691	46.9324	0	0	9777.59	0.342827	0.104742	3.27305	0.00106395	0.00393793
Adam9	7917.67	7916.84	7931.64	8957.02	9598.5	8280.57	8380.1	7896.17	8124.32	8439.84	Adam9	8344.27	0.0417034	0.0776009	0.537408	0.590986	0.673623	8344.27	0.15204	0.0723759	2.1007	0.0356676	0.0685745	8344.27	-0.110337	0.0727018	-1.51766	0.1291	0.223943
Adamdec1	2.33284	0	0	18.6588	30.6747	64.6439	30.2249	3.16226	0	0	Adamdec1	14.9697	0.878047	1.67813	0.523228	0.600816	0.681719	14.9697	6.1462	1.3134	4.6796	2.87436e-06	1.33041e-05	14.9697	-5.26815	1.3552	-3.88735	0.000101344	0.000494242
Adamts1	7437.1	5994.13	3646.21	6196.29	7343.25	4748.76	5861.68	2939.32	2454.65	3096.25	Adamts1	4971.76	-1.00777	0.262513	-3.83891	0.00012358	0.000336922	4971.76	0.0852778	0.245176	0.347823	0.727973	0.800455	4971.76	-1.09304	0.245656	-4.44949	8.60763e-06	5.24544e-05
Adamts10	859.652	688.016	804.173	412.049	493.462	438.142	457.274	567.626	318.951	423.871	Adamts10	546.322	-0.846772	0.194145	-4.36153	1.29154e-05	4.03141e-05	546.322	-0.800928	0.17995	-4.45082	8.55411e-06	3.66765e-05	546.322	-0.0458439	0.183964	-0.249201	0.803205	0.870673
Adamts12	417.579	451.171	439.263	372.399	309.414	242.158	426.074	234.008	145.442	224.264	Adamts12	326.177	-1.11796	0.241298	-4.63313	3.60182e-06	1.21005e-05	326.177	-0.368253	0.220517	-1.66995	0.0949285	0.157605	326.177	-0.749711	0.228131	-3.28632	0.00101504	0.00377829
Adamts14	179.629	239.951	159.174	74.6354	108.028	101.583	148.2	63.2453	72.7209	66.9269	Adamts14	121.409	-1.50903	0.330425	-4.56692	4.94936e-06	1.63465e-05	121.409	-0.836381	0.298002	-2.80662	0.00500636	0.0123138	121.409	-0.672645	0.315892	-2.12935	0.0332249	0.0745171
Adamts15	66.486	95.5147	52.6972	99.5138	44.0115	37.9654	58.4998	23.717	8.93063	78.6685	Adamts15	56.6004	-0.935861	0.628852	-1.48821	0.136697	0.198759	56.6004	-0.24701	0.577943	-0.427395	0.669091	0.752258	56.6004	-0.688851	0.592893	-1.16185	0.245298	0.367932
Adamts16	8.16495	3.88271	4.69221	1.5549	13.3368	0	36.0749	0	16.5855	2.34831	Adamts16	8.66402	0.200635	1.53367	0.13082	0.895917	0.92425	8.66402	1.20143	1.4085	0.852986	0.393667	0.502234	8.66402	-1.0008	1.42667	-0.70149	0.482997	0.611336
Adamts17	188.96	222.091	121.637	94.0717	38.6768	55.409	73.1248	60.083	47.2048	50.4888	Adamts17	95.1746	-1.75464	0.393805	-4.45561	8.36567e-06	2.68067e-05	95.1746	-1.42683	0.358689	-3.97791	6.95245e-05	0.000256822	95.1746	-0.327811	0.378655	-0.865723	0.386642	0.51841
Adamts18	11.6642	0	10.8282	4.66471	40.0104	11.287	0.974997	17.3925	11.4822	19.9607	Adamts18	12.8265	1.11929	1.234	0.907043	0.364384	0.456682	12.8265	0.907343	1.15285	0.787046	0.431255	0.538467	12.8265	0.211945	1.14733	0.184729	0.853442	0.905523
Adamts19	11.6642	13.2012	12.9938	0	9.33577	0	6.82498	4.7434	0	11.7416	Adamts19	7.0505	-1.19275	1.53526	-0.776901	0.437217	0.528689	7.0505	-1.67521	1.43348	-1.16863	0.242551	0.341706	7.0505	0.482468	1.47694	0.326669	0.743919	0.826112
Adamts2	2293.18	1351.18	1373.37	397.278	500.13	331.428	481.649	349.43	376.362	388.646	Adamts2	784.266	-2.16771	0.208332	-10.4051	2.35125e-25	3.05753e-24	784.266	-1.96722	0.192549	-10.2167	1.6691e-24	3.24577e-23	784.266	-0.200491	0.198143	-1.01185	0.31161	0.442314
Adamts20	128.306	180.158	156.287	28.7657	137.369	25.6523	77.9998	14.2302	16.5855	11.7416	Adamts20	77.7095	-3.45231	0.585618	-5.89516	3.74318e-09	1.7255e-08	77.7095	-1.21217	0.501189	-2.41858	0.0155813	0.0335342	77.7095	-2.24015	0.559681	-4.00254	6.26662e-05	0.00032129
Adamts3	438.574	314.499	323.041	30.3206	2.66736	2.05219	25.3499	18.9736	11.4822	12.9157	Adamts3	117.988	-4.63836	0.884179	-5.24595	1.55482e-07	6.06371e-07	117.988	-4.54854	0.813933	-5.58834	2.29251e-08	1.42099e-07	117.988	-0.0898203	0.85181	-0.105446	0.916022	0.94757
Adamts4	732.512	707.43	318.71	1596.11	1759.13	1270.3	1737.44	839.581	1134.19	1194.12	Adamts4	1128.95	0.852664	0.322803	2.64144	0.00825549	0.0163494	1128.95	1.44327	0.30142	4.78822	1.6827e-06	8.09028e-06	1128.95	-0.590602	0.301378	-1.95967	0.0500341	0.104662
Adamts5	409.414	266.354	275.758	217.686	238.729	126.209	161.85	156.532	169.682	157.337	Adamts5	217.955	-0.971461	0.27802	-3.49421	0.000475474	0.00118753	217.955	-0.765924	0.256245	-2.98903	0.00279863	0.00735739	217.955	-0.205537	0.26412	-0.778197	0.436453	0.567686
Adamts6	145.803	100.174	155.204	38.0951	58.682	106.714	61.4248	137.558	114.822	143.247	Adamts6	106.172	-0.0215105	0.374286	-0.0574706	0.95417	0.966923	106.172	-1.01902	0.353485	-2.88278	0.0039418	0.00996651	106.172	0.99751	0.357871	2.78734	0.00531419	0.0159098
Adamts7	110.81	128.129	50.1706	118.173	113.363	81.0613	101.4	75.8943	40.8257	97.455	Adamts7	91.7282	-0.421347	0.42623	-0.988542	0.322887	0.413331	91.7282	0.113672	0.391678	0.290218	0.771649	0.835294	91.7282	-0.535018	0.401158	-1.33369	0.182307	0.293201
Adamts8	86.3151	110.269	70.3832	80.855	81.3545	51.3046	63.3748	28.4604	39.5499	71.6236	Adamts8	68.349	-0.919327	0.430671	-2.13464	0.0327903	0.0564359	68.349	-0.359482	0.391676	-0.917805	0.358721	0.466225	68.349	-0.559845	0.409	-1.36882	0.171057	0.278956
Adamts9	1358.88	1356.62	641.028	1009.13	1803.14	887.57	1166.1	817.445	699.141	908.798	Adamts9	1064.78	-0.467464	0.356837	-1.31002	0.190189	0.263508	1064.78	0.121318	0.333027	0.364289	0.715642	0.790733	1064.78	-0.588782	0.334041	-1.7626	0.0779677	0.149649
Adamtsl1	594.875	463.596	534.551	125.17	168.044	96.4527	128.7	118.585	82.9273	88.0618	Adamtsl1	240.096	-2.46613	0.253176	-9.74075	2.02053e-22	2.26374e-21	240.096	-2.03956	0.227753	-8.95514	3.39302e-19	4.96707e-18	240.096	-0.426564	0.246048	-1.73366	0.0829776	0.157328
Adamtsl2	123.641	125.023	100.702	21.7686	0	4.10437	32.1749	6.32453	22.9645	18.7865	Adamtsl2	45.5489	-2.84839	0.786904	-3.61974	0.000294904	0.000762077	45.5489	-2.97866	0.726693	-4.09892	4.15077e-05	0.000159535	45.5489	0.130274	0.762261	0.170905	0.864299	0.912682
Adamtsl3	419.912	274.119	283.337	105.733	96.025	53.3568	77.0248	75.8943	45.929	48.1404	Adamtsl3	147.947	-2.53095	0.338431	-7.4785	7.51773e-14	5.05025e-13	147.947	-1.96763	0.303939	-6.47377	9.55898e-11	7.50066e-10	147.947	-0.563327	0.327502	-1.72007	0.0854195	0.161042
Adamtsl4	514.392	442.629	369.602	419.046	680.177	509.968	518.698	524.936	520.528	571.814	Adamtsl4	507.179	0.291674	0.193877	1.50443	0.132471	0.193326	507.179	0.268521	0.180372	1.48871	0.136564	0.213961	507.179	0.0231531	0.181838	0.127328	0.898681	0.935963
Adamtsl5	607.705	667.826	608.544	94.0717	96.025	83.1135	50.6999	28.4604	76.5483	27.0056	Adamtsl5	234	-3.8282	0.340432	-11.2451	2.44745e-29	3.7781e-28	234	-2.957	0.299553	-9.87135	5.54123e-23	1.00618e-21	234	-0.871205	0.331459	-2.62839	0.00857889	0.0238832
Adap1	510.892	472.914	419.773	1816.13	1351.02	2173.26	1680.9	1402.46	1988.98	1790.59	Adap1	1360.69	1.88908	0.169649	11.1353	8.44931e-29	1.27084e-27	1360.69	1.91222	0.158608	12.0563	1.79744e-33	5.01631e-32	1360.69	-0.0231329	0.156748	-0.14758	0.882674	0.92439
Adap2	4032.32	4594.02	3749.44	4003.88	3823.66	4550.72	4183.71	3284.01	3198.44	3572.96	Adap2	3899.32	-0.298833	0.101867	-2.93355	0.00335106	0.00718512	3899.32	0.00597019	0.0947724	0.062995	0.94977	0.966373	3899.32	-0.304803	0.0955565	-3.18977	0.00142386	0.00506885
Adap2os	17.4963	21.7432	30.3189	12.4392	5.33472	24.6262	19.4999	17.3925	30.6193	37.573	Adap2os	21.7043	0.292662	0.692635	0.422534	0.672635	0.744617	21.7043	-0.587372	0.654442	-0.897517	0.369443	0.477422	21.7043	0.880034	0.662103	1.32915	0.183799	0.295148
Adar	3110.84	2638.69	3369.37	3188.33	2938.1	2926.42	3055.64	2676.86	3158.89	3119.74	Adar	3018.29	-0.026109	0.108085	-0.24156	0.809121	0.856491	3018.29	-0.00632763	0.100734	-0.0628152	0.949914	0.966461	3018.29	-0.0197814	0.101415	-0.195054	0.845351	0.899323
Adarb1	450.238	477.573	212.593	275.218	352.092	200.088	252.524	147.045	133.959	137.376	Adarb1	263.871	-1.44221	0.300131	-4.80526	1.5455e-06	5.4361e-06	263.871	-0.49023	0.274105	-1.78847	0.0736994	0.127699	263.871	-0.951976	0.283564	-3.35718	0.000787431	0.00303542
Adat1	65.3196	79.9838	96.7318	53.6442	72.0188	32.835	35.0999	55.3396	68.8934	65.7528	Adat1	62.5619	-0.354665	0.418058	-0.848362	0.396236	0.488639	62.5619	-0.752278	0.389811	-1.92985	0.0536248	0.0974351	62.5619	0.397613	0.40017	0.993609	0.320413	0.451068
Adat2	85.1487	54.3579	146.902	163.265	130.701	125.183	106.275	142.302	81.6515	103.326	Adat2	113.911	0.175588	0.385649	0.455305	0.64889	0.723942	113.911	0.448828	0.356917	1.25751	0.208568	0.302581	113.911	-0.27324	0.361232	-0.756411	0.449403	0.579562
Adck1	165.632	276.449	222.339	337.414	336.088	319.115	326.624	287.766	295.987	270.056	Adck1	283.747	0.354914	0.211135	1.68098	0.0927671	0.141723	283.747	0.568035	0.195077	2.91185	0.00359289	0.00918406	283.747	-0.213121	0.197426	-1.0795	0.280366	0.40839
Adck2	257.779	260.918	272.148	247.23	260.068	367.341	394.874	240.332	270.471	255.966	Adck2	282.713	-0.0448548	0.224268	-0.200006	0.841476	0.88054	282.713	0.266945	0.206772	1.29101	0.1967	0.288647	282.713	-0.3118	0.21072	-1.47969	0.138955	0.237642
Adck3	194.792	260.142	223.782	201.36	309.414	334.506	263.249	101.192	89.3063	171.427	Adck3	214.917	-0.903241	0.290342	-3.11096	0.00186482	0.00419849	214.917	0.288513	0.263182	1.09625	0.27297	0.37475	214.917	-1.19175	0.273155	-4.36292	1.28338e-05	7.59484e-05
Adck4	521.39	590.172	691.199	612.632	461.454	613.604	771.223	521.774	574.112	742.067	Adck4	609.963	0.0264475	0.199098	0.132836	0.894323	0.923109	609.963	0.0313309	0.185294	0.169088	0.865728	0.905806	609.963	-0.00488341	0.187015	-0.0261125	0.979168	0.987769
Adck5	274.109	242.281	260.598	241.01	81.3545	150.836	204.749	107.517	147.993	85.7135	Adck5	179.616	-1.18716	0.346262	-3.42849	0.000606953	0.00148664	179.616	-0.604499	0.318026	-1.90079	0.05733	0.103098	179.616	-0.582657	0.327532	-1.77893	0.0752512	0.145271
Adcy1	100.312	96.2912	52.6972	119.728	37.3431	16.4175	39.9749	23.717	0	24.6573	Adcy1	51.1138	-2.36753	0.790895	-2.99349	0.0027581	0.0060307	51.1138	-0.629464	0.712362	-0.883629	0.376896	0.485062	51.1138	-1.73807	0.74761	-2.32483	0.020081	0.0489595
Adcy2	260.112	267.13	208.984	48.9795	102.693	34.8872	69.2248	25.2981	26.7919	35.2247	Adcy2	107.933	-3.06699	0.405571	-7.56215	3.96469e-14	2.74252e-13	107.933	-1.95067	0.353337	-5.52071	3.37641e-08	2.04948e-07	107.933	-1.11632	0.392924	-2.84106	0.0044964	0.0137512
Adcy3	1558.34	1483.97	1100.5	1327.11	2064.54	2131.2	1756.94	132.815	116.098	124.461	Adcy3	1179.6	-3.47215	0.195589	-17.7523	1.6546e-70	7.7684e-69	1179.6	0.399368	0.165183	2.41772	0.0156179	0.0335917	1179.6	-3.87152	0.185373	-20.885	7.33103e-97	5.19159e-94
Adcy4	303.269	260.918	199.239	303.206	333.42	171.358	269.099	124.909	49.7564	152.64	Adcy4	216.782	-1.2182	0.350442	-3.4762	0.000508577	0.00126371	216.782	0.084625	0.319753	0.264657	0.791273	0.85117	216.782	-1.30283	0.329672	-3.9519	7.75338e-05	0.00038918
Adcy5	68.8188	49.6987	46.9221	41.2049	66.6841	22.574	40.9499	22.1358	14.0338	18.7865	Adcy5	39.1809	-1.58881	0.546361	-2.90798	0.00363774	0.00774002	39.1809	-0.364096	0.47998	-0.758566	0.448112	0.553896	39.1809	-1.22471	0.521217	-2.34972	0.0187878	0.0463517
Adcy6	603.04	639.871	332.425	381.729	490.795	298.593	333.449	169.181	102.064	90.4101	Adcy6	344.156	-2.12844	0.292071	-7.28739	3.16012e-13	2.03137e-12	344.156	-0.479483	0.26344	-1.82009	0.068746	0.120256	344.156	-1.64895	0.275949	-5.97558	2.29275e-09	2.68003e-08
Adcy7	6835.23	6811.05	6455.4	9078.3	8067.44	9137.36	8760.35	6394.1	7099.85	6834.77	Adcy7	7547.38	0.0168562	0.0790831	0.213145	0.831213	0.872897	7547.38	0.387469	0.0736409	5.2616	1.42804e-07	8.01819e-07	7547.38	-0.370613	0.0740356	-5.00588	5.56085e-07	4.30579e-06
Adcy9	2024.91	1876.9	2438.51	1264.91	1299.01	1390.36	1163.17	702.023	766.758	564.77	Adcy9	1349.13	-1.6432	0.141767	-11.5909	4.58421e-31	7.55706e-30	1349.13	-0.725755	0.129739	-5.59394	2.21973e-08	1.3781e-07	1349.13	-0.917446	0.133997	-6.84675	7.55468e-12	1.22636e-10
Adcyap1r1	29.1605	27.9555	64.9691	57.5314	12.0031	28.7306	39.9749	33.2038	42.1015	17.6124	Adcyap1r1	35.3243	-0.411835	0.645714	-0.637798	0.523605	0.611335	35.3243	-0.237588	0.596135	-0.398548	0.690227	0.769555	35.3243	-0.174247	0.610467	-0.285432	0.775313	0.850967
Add1	5955.75	5999.56	5570.02	6390.65	5914.88	6225.31	6044.98	4446.14	4939.91	4378.43	Add1	5586.56	-0.347889	0.0797426	-4.36265	1.28497e-05	4.01311e-05	5586.56	0.073523	0.0740588	0.992765	0.320824	0.427096	5586.56	-0.421412	0.0748125	-5.6329	1.77199e-08	1.77575e-07
Add2	26.8277	16.3074	3.60939	0.777452	0	7.18265	3.89999	11.0679	0	0	Add2	6.96725	-2.11444	1.6154	-1.30893	0.19056	0.263895	6.96725	-2.37575	1.49609	-1.58797	0.112292	0.181315	6.96725	0.261306	1.5698	0.166459	0.867796	0.914841
Add3	6604.28	6235.63	6860.01	3438.67	3084.8	3491.79	3379.34	5020.09	6173.62	4965.51	Add3	4925.38	-0.285846	0.0989109	-2.88994	0.0038532	0.00815148	4925.38	-0.971281	0.0926211	-10.4866	9.95386e-26	2.06816e-24	4925.38	0.685434	0.0931168	7.36102	1.8251e-13	3.58193e-12
Adgb	104.978	77.6542	116.222	34.9853	64.0167	37.9654	29.2499	156.532	250.058	214.871	Adgb	108.653	1.05543	0.348641	3.02727	0.00246776	0.00544915	108.653	-1.28201	0.340594	-3.76406	0.000167179	0.000574829	108.653	2.33744	0.33947	6.88556	5.75603e-12	9.52575e-11
Adgra1	17.4963	8.54196	3.60939	18.6588	16.0042	0	0	0	16.5855	15.264	Adgra1	9.61602	0.129212	1.5305	0.0844247	0.932719	0.951244	9.61602	-0.173172	1.42888	-0.121194	0.903537	0.933697	9.61602	0.302384	1.44041	0.209929	0.833723	0.890957
Adgra2	389.585	422.439	262.764	363.847	249.398	269.862	327.599	224.521	324.054	313.5	Adgra2	314.757	-0.310385	0.241215	-1.28676	0.19818	0.272844	314.757	-0.235296	0.223666	-1.05199	0.292803	0.396374	314.757	-0.0750892	0.227554	-0.329984	0.741412	0.824729
Adgra3	690.521	653.072	492.682	289.212	409.44	208.297	316.874	64.8264	132.684	136.202	Adgra3	339.381	-2.44817	0.283908	-8.62312	6.51554e-18	5.70521e-17	339.381	-1.00092	0.255194	-3.9222	8.77427e-05	0.000319399	339.381	-1.44725	0.269357	-5.37297	7.74522e-08	7.00201e-07
Adgrb2	43.1576	27.9555	27.4314	0	0	0	0.974997	3.16226	0	0	Adgrb2	10.2682	-5.12024	1.46684	-3.49066	0.000481823	0.00120223	10.2682	-6.74259	1.43818	-4.68827	2.75529e-06	1.28018e-05	10.2682	1.62235	1.74115	0.931772	0.351455	0.482966
Adgrb3	19.8292	32.6148	40.7862	3.10981	12.0031	5.13046	13.65	28.4604	24.2403	8.2191	Adgrb3	18.8043	-0.633383	0.778345	-0.813756	0.415785	0.507591	18.8043	-1.90635	0.745233	-2.55806	0.0105258	0.0237264	18.8043	1.27297	0.764613	1.66485	0.095942	0.176994
Adgrd1	197.125	194.135	129.577	66.8608	58.682	20.5219	102.375	120.166	141.614	98.6292	Adgrd1	112.969	-0.528318	0.428826	-1.23201	0.217945	0.296453	112.969	-1.47671	0.40381	-3.65695	0.00025523	0.000844277	112.969	0.948395	0.409582	2.31552	0.0205847	0.0499724
Adgre1	13720.6	13872.9	13918.9	24372.3	26824.3	27277.7	26121.1	12868.8	11264.1	11944.7	Adgre1	18218.6	-0.202707	0.074782	-2.71063	0.0067155	0.0135603	18218.6	0.918031	0.0696473	13.1811	1.12675e-39	3.76234e-38	18218.6	-1.12074	0.0699274	-16.0272	8.25683e-58	2.22751e-55
Adgre4	218.121	211.996	258.794	509.231	693.514	758.283	648.373	1396.14	1218.39	1072.01	Adgre4	698.485	2.41215	0.174872	13.7938	2.77744e-43	6.89129e-42	698.485	1.49765	0.164906	9.08183	1.06761e-19	1.60576e-18	698.485	0.914503	0.160325	5.70407	1.16982e-08	1.20645e-07
Adgre5	6242.68	6302.41	7029.66	11937	13002.1	14038	13232.7	12464.1	13708.5	12407.3	Adgre5	11036.4	0.978212	0.0856412	11.4222	3.23886e-30	5.17366e-29	11036.4	0.999499	0.0800333	12.4885	8.62189e-36	2.57084e-34	11036.4	-0.0212874	0.0799782	-0.266165	0.790112	0.862032
Adgrf5	2527.63	2702.37	997.276	2709.42	3210.17	1705.37	2374.12	850.649	778.241	1025.04	Adgrf5	1888.03	-1.2297	0.392596	-3.13224	0.0017348	0.003925	1888.03	0.268697	0.366319	0.733505	0.463251	0.568108	1888.03	-1.4984	0.367405	-4.07834	4.5359e-05	0.000239789
Adgrg1	1515.18	1553.86	935.555	629.736	644.168	542.803	651.298	164.438	209.232	192.562	Adgrg1	703.883	-2.81636	0.197808	-14.2378	5.33482e-46	1.4461e-44	703.883	-1.11089	0.175658	-6.32418	2.54582e-10	1.9222e-09	703.883	-1.70547	0.188062	-9.06865	1.205e-19	4.46192e-18
Adgrg2	152.801	131.236	94.9271	31.8755	2.66736	9.23484	17.5499	0	19.1371	0	Adgrg2	45.9429	-4.29758	1.41266	-3.04219	0.00234864	0.00520709	45.9429	-3.03313	1.28629	-2.35804	0.0183718	0.0386253	45.9429	-1.26446	1.33985	-0.943732	0.345307	0.476695
Adgrg3	16.3299	6.21234	4.69221	84.7422	64.0167	48.2264	73.1248	50.5962	36.9983	46.9663	Adgrg3	43.1905	2.41642	0.561181	4.30595	1.66272e-05	5.10932e-05	43.1905	3.01091	0.522203	5.76579	8.12754e-09	5.27235e-08	43.1905	-0.594495	0.483858	-1.22866	0.219201	0.337642
Adgrg5	31.4934	9.3185	16.9642	587.753	740.193	811.64	623.023	515.449	586.87	597.646	Adgrg5	452.035	4.97218	0.262644	18.9313	6.3023e-80	3.48905e-78	452.035	5.25572	0.250933	20.9447	2.09732e-97	2.22788e-95	452.035	-0.283538	0.196054	-1.44623	0.148113	0.249463
Adgrg6	1931.59	2109.09	2368.12	929.832	1084.28	1078.42	954.522	725.74	835.652	1081.4	Adgrg6	1309.87	-1.27665	0.147322	-8.66575	4.4856e-18	3.97276e-17	1309.87	-1.08047	0.13648	-7.91673	2.43836e-15	2.81538e-14	1309.87	-0.196181	0.139403	-1.40729	0.159341	0.264262
Adgrl1	517.891	357.209	371.407	143.829	161.375	189.827	201.824	150.208	90.5821	159.685	Adgrl1	234.384	-1.63577	0.266377	-6.14079	8.21119e-10	4.0172e-09	234.384	-1.25115	0.243328	-5.14184	2.72056e-07	1.46789e-06	234.384	-0.384614	0.254755	-1.50974	0.13111	0.226804
Adgrl2	1963.09	1858.26	1536.52	1077.55	1030.94	858.84	966.222	575.532	283.229	457.921	Adgrl2	1060.81	-2.02719	0.193919	-10.4538	1.4078e-25	1.8448e-24	1060.81	-0.859737	0.177834	-4.8345	1.33479e-06	6.52087e-06	1060.81	-1.16746	0.1829	-6.38302	1.73627e-10	2.34389e-09
Adgrl3	62.9867	27.179	51.6143	52.0893	182.714	63.6178	116.025	33.2038	16.5855	51.6629	Adgrl3	65.7678	-0.475312	0.564096	-0.842609	0.399447	0.49153	65.7678	1.13067	0.510881	2.21317	0.0268859	0.0537528	65.7678	-1.60598	0.526569	-3.04989	0.00228923	0.00767562
Adgrl4	387.252	389.047	191.298	502.234	533.472	437.116	548.923	205.547	195.198	171.427	Adgrl4	356.151	-0.751157	0.253271	-2.96583	0.00301872	0.00652833	356.151	0.656416	0.230474	2.84811	0.00439791	0.0109755	356.151	-1.40757	0.237393	-5.9293	3.04226e-09	3.4866e-08
Adh1	195.959	138.224	136.796	105.733	84.0219	42.0698	114.075	14.2302	2.55161	16.4382	Adh1	85.0099	-3.82713	0.526761	-7.26539	3.7196e-13	2.38111e-12	85.0099	-0.854841	0.419548	-2.03753	0.041597	0.0783894	85.0099	-2.97228	0.506431	-5.86908	4.38207e-09	4.86464e-08
Adh5	594.875	554.451	555.847	943.049	792.207	969.658	922.347	1109.95	1132.91	1035.61	Adh5	861.091	0.944728	0.124398	7.59442	3.09168e-14	2.15441e-13	861.091	0.677707	0.116176	5.83346	5.4289e-09	3.59165e-08	861.091	0.267021	0.115891	2.30408	0.0212184	0.0512764
Adhfe1	46.6568	34.9444	51.9753	59.0863	12.0031	7.18265	25.3499	58.5019	58.687	17.6124	Adhfe1	37.2	0.00707406	0.709243	0.0099741	0.992042	0.994265	37.2	-0.765426	0.666155	-1.14902	0.250548	0.350471	37.2	0.7725	0.67283	1.14814	0.250912	0.374605
Adi1	288.106	304.404	291.278	477.355	293.41	483.29	443.624	384.215	523.08	388.646	Adi1	387.741	0.552831	0.213648	2.58758	0.00966527	0.0188709	387.741	0.529891	0.198827	2.66509	0.0076967	0.0180002	387.741	0.0229391	0.199759	0.114834	0.908577	0.94217
Adipor1	3943.67	4205.75	3122.85	8603.28	8447.54	10794.5	9119.15	5949.8	6225.93	5947.11	Adipor1	6635.96	0.686228	0.116904	5.87002	4.35744e-09	1.99782e-08	6635.96	1.29953	0.109081	11.9134	1.00778e-32	2.72742e-31	6635.96	-0.613303	0.10914	-5.61939	1.91632e-08	1.90689e-07
Adipor2	1923.43	2169.66	2241.43	3161.9	3219.51	3243.48	3325.72	3459.52	3601.6	3186.66	Adipor2	2953.29	0.691462	0.0910233	7.59654	3.04165e-14	2.12216e-13	2953.29	0.614333	0.0848943	7.23644	4.6062e-13	4.50703e-12	2953.29	0.0771293	0.0850329	0.907052	0.364379	0.495558
Adk	530.722	509.411	614.68	492.904	422.777	483.29	476.774	515.449	512.873	502.539	Adk	506.142	-0.116218	0.14846	-0.782823	0.433731	0.525546	506.142	-0.235816	0.137632	-1.71338	0.0866421	0.145987	506.142	0.119598	0.140775	0.849568	0.395565	0.52742
Adm	215.788	239.951	144.376	69.1932	5.33472	43.0959	50.6999	9.48679	3.82741	24.6573	Adm	80.641	-3.96288	0.657655	-6.02578	1.68299e-09	7.99442e-09	80.641	-2.2346	0.572702	-3.90186	9.54551e-05	0.000344962	80.641	-1.72828	0.630655	-2.74045	0.00613559	0.0180072
Adnp	347.593	319.159	315.1	146.938	252.066	237.027	290.549	286.185	210.508	184.343	Adnp	258.947	-0.530627	0.261789	-2.02693	0.0426699	0.0714218	258.947	-0.500749	0.24265	-2.06367	0.039049	0.074245	258.947	-0.0298777	0.247739	-0.120601	0.904007	0.93915
Adnp2	696.353	734.609	831.965	751.018	621.495	683.378	667.873	795.309	774.413	844.219	Adnp2	740.063	0.0898811	0.133634	0.672591	0.501208	0.590089	740.063	-0.149256	0.124428	-1.19954	0.230319	0.327573	740.063	0.239137	0.12627	1.89386	0.058244	0.118354
Ado	839.823	684.91	813.557	1241.59	1304.34	1259.02	1170.97	1207.98	1321.73	1312.71	Ado	1115.66	0.717886	0.117881	6.08994	1.12952e-09	5.4445e-09	1115.66	0.674526	0.109709	6.14829	7.83222e-10	5.63813e-09	1115.66	0.0433604	0.109959	0.394333	0.693335	0.789067
Adora1	27.9941	37.274	7.57973	24.101	0	0	14.625	7.90566	2.55161	0	Adora1	12.2031	-2.83514	1.47051	-1.92799	0.0538564	0.0879208	12.2031	-1.30383	1.30752	-0.997177	0.318679	0.424672	12.2031	-1.53131	1.40057	-1.09335	0.274241	0.401327
Adora2a	76.9838	76.1011	55.2237	258.891	206.721	188.801	221.324	980.302	1182.67	1310.36	Adora2a	455.738	4.08761	0.204828	19.9563	1.32086e-88	8.56844e-87	455.738	1.68747	0.198366	8.50685	1.7872e-17	2.39552e-16	455.738	2.40014	0.181093	13.2537	4.29704e-40	6.2959e-38
Adora2b	72.3181	66.7826	97.0927	683.38	388.101	448.403	480.674	2074.45	2550.33	2417.59	Adora2b	927.912	4.87476	0.205194	23.7568	9.34183e-125	1.05849e-122	927.912	2.64788	0.195826	13.5216	1.16606e-41	4.11171e-40	927.912	2.22688	0.180068	12.3668	3.95056e-35	4.41735e-33
Adora3	32.6598	0.776542	9.74536	50.5344	85.3556	77.9831	96.5247	41.1094	5.10322	27.0056	Adora3	42.6798	0.797621	0.820011	0.972696	0.330704	0.421528	42.6798	2.4733	0.752583	3.28641	0.00101474	0.00296841	42.6798	-1.67568	0.753231	-2.22465	0.0261048	0.0609697
Adpgk	970.462	820.028	1013.52	701.261	716.187	829.083	818.998	834.838	891.787	892.359	Adpgk	848.852	-0.0987363	0.133903	-0.737373	0.460896	0.551198	848.852	-0.287235	0.124588	-2.30548	0.0211399	0.0435667	848.852	0.188499	0.126589	1.48906	0.136471	0.234123
Adprh	1207.25	1272.75	1262.93	1874.44	1749.79	1797.71	1984.12	1941.63	2961.14	2949.48	Adprh	1900.12	1.06965	0.140804	7.59671	3.03757e-14	2.12018e-13	1900.12	0.569351	0.131825	4.319	1.56735e-05	6.43447e-05	1900.12	0.500297	0.131567	3.8026	0.000143185	0.000671514
Adprhl1	2.33284	16.3074	10.8282	8.55197	1.33368	30.7828	18.5249	3.16226	5.10322	2.34831	Adprhl1	9.92756	-1.49142	1.2043	-1.23841	0.215565	0.293639	9.92756	0.578503	1.04024	0.556125	0.578125	0.674387	9.92756	-2.06992	1.13649	-1.82133	0.0685569	0.134751
Adprhl2	367.423	282.661	293.805	333.527	285.408	210.349	337.349	256.143	284.504	416.826	Adprhl2	306.799	0.0270448	0.244877	0.110442	0.912059	0.936268	306.799	-0.104606	0.227947	-0.458904	0.646303	0.733074	306.799	0.13165	0.23063	0.570828	0.568116	0.686213
Adprm	89.8144	41.9333	113.696	136.054	106.694	127.236	66.2998	139.14	118.65	104.5	Adprm	104.402	0.552948	0.400016	1.38232	0.166875	0.235604	104.402	0.409505	0.372747	1.09861	0.271936	0.373572	104.402	0.143443	0.374531	0.382994	0.701725	0.79579
Adra1a	17.4963	3.10617	15.5204	24.101	13.3368	51.3046	28.2749	3.16226	19.1371	17.6124	Adra1a	19.3052	0.163145	0.872192	0.187052	0.85162	0.888984	19.3052	1.28643	0.792971	1.62229	0.104741	0.170907	19.3052	-1.12329	0.80903	-1.38844	0.165004	0.271062
Adra1b	23.3284	5.43579	0	17.8814	5.33472	18.4697	0	3.16226	0	5.87079	Adra1b	7.9483	-1.63933	1.71446	-0.956176	0.338983	0.430538	7.9483	0.150919	1.53658	0.0982177	0.921759	0.946943	7.9483	-1.79024	1.61626	-1.10764	0.268016	0.394111
Adra1d	13.9971	6.21234	5.41409	16.3265	4.00104	16.4175	5.84998	1.58113	0	1.17416	Adra1d	7.09738	-3.23235	1.49576	-2.16101	0.0306942	0.0533087	7.09738	0.354117	1.05414	0.335931	0.736923	0.808048	7.09738	-3.58647	1.44288	-2.48564	0.0129319	0.0338037
Adra2a	73.4845	26.4024	30.3189	26.4334	13.3368	32.835	25.3499	31.6226	30.6193	8.2191	Adra2a	29.8622	-0.881801	0.672695	-1.31085	0.189909	0.263227	29.8622	-0.804332	0.619871	-1.29758	0.194432	0.286035	29.8622	-0.0774686	0.641748	-0.120715	0.903917	0.939114
Adra2b	0	7.76542	11.5501	9.32942	5.33472	15.3914	23.3999	17.3925	12.758	17.6124	Adra2b	12.0534	1.23971	1.01566	1.22059	0.222243	0.301576	12.0534	0.993036	0.949105	1.04629	0.295429	0.398912	12.0534	0.24667	0.939356	0.262595	0.792863	0.863793
Adrb1	166.798	200.348	155.204	51.3118	14.6705	18.4697	17.5499	7.90566	2.55161	0	Adrb1	63.4809	-5.76217	0.745906	-7.72506	1.11804e-14	8.09294e-14	63.4809	-2.74889	0.50613	-5.4312	5.59764e-08	3.31374e-07	63.4809	-3.01327	0.735273	-4.09817	4.16431e-05	0.000221593
Adrb2	1588.67	1573.27	1472.27	688.822	640.167	594.108	662.998	1008.76	1044.88	1025.04	Adrb2	1029.9	-0.588593	0.109818	-5.35973	8.33455e-08	3.35435e-07	1029.9	-1.25417	0.103072	-12.168	4.60432e-34	1.31965e-32	1029.9	0.665577	0.105776	6.29236	3.12682e-10	4.08482e-09
Adrbk1	5441.35	5859.01	5099.35	7763.63	7185.87	8465.27	8224.1	8277.23	9449.88	9302.85	Adrbk1	7506.85	0.721523	0.0915162	7.8841	3.16822e-15	2.37316e-14	7506.85	0.533569	0.0855426	6.23746	4.44735e-10	3.27359e-09	7506.85	0.187954	0.0855796	2.19625	0.0280741	0.0647698
Adrbk2	274.109	354.103	263.847	1544.02	1573.74	1601.73	1314.3	1375.58	1271.98	1191.77	Adrbk2	1076.52	2.10727	0.142741	14.7629	2.54118e-49	7.61727e-48	1076.52	2.345	0.133276	17.595	2.69029e-69	1.76541e-67	1076.52	-0.23773	0.129425	-1.83681	0.0662375	0.130995
Adrm1	1193.25	1403.21	1314.18	1773.37	1377.69	1632.51	1788.14	1821.46	1980.05	2511.52	Adrm1	1679.54	0.690973	0.139615	4.94913	7.45476e-07	2.71716e-06	1679.54	0.334036	0.130554	2.55861	0.0105092	0.0236953	1679.54	0.356938	0.130695	2.73107	0.00631298	0.0184491
Adsl	647.364	676.368	722.962	715.256	598.823	714.161	609.373	675.143	741.242	650.483	Adsl	675.117	0.0118189	0.138859	0.0851143	0.932171	0.950856	675.117	-0.0496753	0.128814	-0.385635	0.699767	0.77693	675.117	0.0614942	0.131055	0.469224	0.638909	0.745548
Adss	2351.5	2281.48	2248.29	2332.36	2642.02	2602.17	2339.99	3823.18	3422.98	3693.9	Adss	2773.79	0.669214	0.0909117	7.36114	1.82346e-13	1.19198e-12	2773.79	0.111849	0.0851612	1.31338	0.189056	0.279798	2773.79	0.557365	0.0853105	6.53337	6.4304e-11	9.26195e-10
Adssl1	372.088	448.841	534.19	2868.02	2245.92	2588.83	2725.12	3940.18	4508.69	4755.34	Adssl1	2498.72	3.2738	0.13486	24.2756	3.54765e-130	4.2763e-128	2498.72	2.51863	0.126793	19.8641	8.31645e-88	7.72385e-86	2498.72	0.755172	0.12306	6.13661	8.4302e-10	1.04431e-08
Aebp1	2983.7	2090.45	1604.38	394.945	289.409	300.645	373.424	335.2	491.185	333.461	Aebp1	919.68	-2.52298	0.215104	-11.7292	9.03574e-32	1.53112e-30	919.68	-2.70815	0.199944	-13.5445	8.53522e-42	3.0159e-40	919.68	0.185167	0.205291	0.901975	0.36707	0.49841
Aebp2	1157.09	1344.97	1185.69	1909.42	1857.82	1766.93	1781.32	2145.6	2163.76	2115.83	Aebp2	1742.84	0.800577	0.0972576	8.23151	1.8487e-16	1.48279e-15	1742.84	0.572962	0.0907809	6.31148	2.76371e-10	2.08117e-09	1742.84	0.227615	0.0908282	2.50599	0.0122109	0.0321811
Aen	271.776	349.444	308.603	421.379	384.1	377.602	399.749	466.434	577.939	676.314	Aen	423.334	0.887773	0.18083	4.90942	9.13444e-07	3.30101e-06	423.334	0.350585	0.16956	2.06761	0.0386765	0.0736329	423.334	0.537188	0.169374	3.1716	0.00151602	0.00536238
Aes	3402.45	3192.36	3081.34	4105.72	3782.32	4517.89	4375.79	2371.7	2902.46	2523.26	Aes	3425.53	-0.310082	0.102831	-3.01546	0.00256592	0.00564682	3425.53	0.380451	0.0953251	3.99109	6.57703e-05	0.000244015	3425.53	-0.690533	0.0963364	-7.16793	7.61388e-13	1.40201e-11
Afap1	526.056	421.662	370.324	384.061	484.126	354.002	552.823	414.257	317.675	378.079	Afap1	420.307	-0.244227	0.213339	-1.14478	0.252298	0.336002	420.307	0.0180684	0.197422	0.0915216	0.927078	0.950602	420.307	-0.262295	0.200719	-1.30678	0.191288	0.3043
Afap1l1	1954.92	2201.5	1682.34	602.525	477.458	425.829	523.573	102.774	114.822	173.775	Afap1l1	825.951	-3.88748	0.195993	-19.8347	1.49282e-87	9.57434e-86	825.951	-1.93708	0.168883	-11.4699	1.86851e-30	4.72578e-29	825.951	-1.9504	0.187895	-10.3803	3.0493e-25	1.85756e-23
Afap1l2	128.306	110.269	81.2114	175.704	241.396	201.114	186.224	52.1774	48.4806	57.5337	Afap1l2	128.242	-1.00018	0.308838	-3.23851	0.00120154	0.0027986	128.242	0.926599	0.267133	3.46868	0.000523015	0.00162597	128.242	-1.92677	0.289817	-6.64824	2.96621e-11	4.45745e-10
Aff1	14263	13549.9	13865.5	11772.2	12791.3	10843.8	10993.1	13548.7	13333.4	14408.1	Aff1	12936.9	-0.0133425	0.0800909	-0.166592	0.867691	0.901809	12936.9	-0.26032	0.0748623	-3.47732	0.000506444	0.00157849	12936.9	0.246978	0.0750586	3.29047	0.00100021	0.0037329
Aff2	111.976	77.6542	54.5019	4.66471	0	2.05219	19.4999	28.4604	15.3097	25.8315	Aff2	33.9951	-1.80887	0.765972	-2.36153	0.0181997	0.0333968	33.9951	-3.59961	0.747081	-4.81824	1.44832e-06	7.029e-06	33.9951	1.79075	0.76926	2.32788	0.0199184	0.0486258
Aff3	1392.71	1309.25	1213.12	28.7657	61.3493	50.2786	53.6248	25.2981	48.4806	17.6124	Aff3	420.048	-5.42006	0.294926	-18.3777	1.98357e-75	1.00038e-73	420.048	-4.77116	0.246305	-19.3709	1.35741e-83	1.15353e-81	420.048	-0.648896	0.300997	-2.15582	0.0310975	0.07065
Aff4	10529.3	10203	10745.5	9094.63	9046.36	7725.45	8188.03	9556.36	9472.85	9586.99	Aff4	9414.85	-0.13759	0.0801263	-1.71716	0.0859494	0.132539	9414.85	-0.301651	0.074842	-4.03051	5.56565e-05	0.000208586	9414.85	0.164061	0.0751557	2.18295	0.0290393	0.0666692
Afg3l1	809.496	793.626	769.162	1364.43	1152.3	1194.37	1050.07	1348.71	1468.45	1403.12	Afg3l1	1135.37	0.832643	0.12115	6.87281	6.29502e-12	3.64905e-11	1135.37	0.592365	0.113113	5.23696	1.63247e-07	9.10582e-07	1135.37	0.240278	0.113106	2.12436	0.0336402	0.0752896
Afg3l2	1529.18	1667.24	1614.84	1997.27	1563.07	1652.01	1715.02	1879.97	1954.53	2169.84	Afg3l2	1774.3	0.319612	0.114098	2.8012	0.00509134	0.010527	1774.3	0.111689	0.106458	1.04914	0.294112	0.39764	1774.3	0.207923	0.107095	1.94149	0.0521994	0.108298
Afmid	30.3269	54.3579	59.1941	58.3089	108.028	70.8004	48.7499	109.098	88.0305	181.994	Afmid	80.8889	1.38327	0.432729	3.19661	0.00139053	0.0032028	80.8889	0.550473	0.407741	1.35006	0.176998	0.265139	80.8889	0.832793	0.403559	2.06362	0.0390537	0.0851515
Aftph	3305.64	3158.2	3394.64	2931.77	3188.83	3052.63	3389.09	2430.2	2233.93	2190.98	Aftph	2927.59	-0.525293	0.0905942	-5.7983	6.69886e-09	3.0136e-08	2927.59	-0.0660115	0.083755	-0.78815	0.430609	0.538016	2927.59	-0.459281	0.0852148	-5.38968	7.05814e-08	6.41498e-07
Aga	211.122	177.828	160.979	277.55	342.756	291.41	304.199	197.642	228.369	146.77	Aga	233.863	0.0642651	0.232353	0.276584	0.782099	0.834383	233.863	0.735438	0.212336	3.46356	0.000533079	0.00165182	233.863	-0.671173	0.217027	-3.09258	0.00198428	0.00677477
Agap1	3421.11	3777.1	3005.18	3197.66	3480.91	3283.5	2978.62	1563.74	1511.83	1192.94	Agap1	2741.26	-1.25797	0.12164	-10.3417	4.56281e-25	5.85279e-24	2741.26	-0.0717932	0.112065	-0.640641	0.521756	0.623174	2741.26	-1.18618	0.114269	-10.3806	3.03834e-25	1.85754e-23
Agap2	92.1473	82.3134	56.6675	193.585	172.045	176.488	105.3	245.075	255.161	250.095	Agap2	162.888	1.71759	0.294238	5.83742	5.30152e-09	2.40793e-08	162.888	1.09001	0.276839	3.93736	8.23835e-05	0.000300922	162.888	0.627579	0.271213	2.31397	0.0206693	0.0501636
Agap3	2513.64	2828.94	2392.67	1799.02	1920.5	2132.22	2176.19	1451.48	1515.66	1789.42	Agap3	2051.97	-0.700013	0.118721	-5.8963	3.7174e-09	1.71501e-08	2051.97	-0.361218	0.110051	-3.28229	0.00102967	0.00300796	2051.97	-0.338795	0.111769	-3.0312	0.00243581	0.00809683
Agbl2	38.4919	11.6481	50.8925	6.21961	32.0083	4.10437	8.77497	17.3925	25.5161	10.5674	Agbl2	20.5616	-0.924136	0.859133	-1.07566	0.282079	0.368814	20.5616	-1.43335	0.802881	-1.78526	0.0742193	0.128416	20.5616	0.509215	0.825362	0.61696	0.537261	0.660443
Agbl3	66.486	41.9333	37.8986	7.77452	22.6726	24.6262	8.77497	47.434	34.4467	41.0955	Agbl3	33.3142	-0.243077	0.581685	-0.417885	0.676031	0.747112	33.3142	-1.62423	0.557931	-2.91116	0.00360087	0.00920169	33.3142	1.38115	0.568465	2.42962	0.0151148	0.0385029
Agbl5	149.302	118.811	102.146	214.577	134.702	146.731	107.25	120.166	82.9273	46.9663	Agbl5	122.358	-0.569756	0.376544	-1.51312	0.13025	0.190543	122.358	0.298409	0.343949	0.867599	0.385614	0.494131	122.358	-0.868165	0.353904	-2.45311	0.0141626	0.0364648
Ager	0	20.9666	12.9938	23.3236	13.3368	3.07828	16.575	33.2038	38.2741	18.7865	Ager	18.0538	1.3824	0.967034	1.42952	0.152854	0.218716	18.0538	0.295446	0.913501	0.323422	0.746376	0.815834	18.0538	1.08695	0.90558	1.20028	0.230031	0.350385
Agfg1	3713.88	3563.55	4414.65	2057.14	1961.84	1559.66	1937.32	2904.54	2570.75	2733.44	Agfg1	2741.68	-0.511509	0.119885	-4.26665	1.98429e-05	6.03524e-05	2741.68	-1.05321	0.112157	-9.39055	5.96849e-21	9.79156e-20	2741.68	0.541703	0.113064	4.79112	1.6585e-06	1.16212e-05
Agfg2	188.96	239.175	228.475	462.584	329.419	368.367	430.949	468.015	390.396	427.393	Agfg2	353.373	0.962885	0.194241	4.95716	7.15322e-07	2.61117e-06	353.373	0.859872	0.180956	4.75183	2.01587e-06	9.55432e-06	353.373	0.103013	0.180415	0.570978	0.568015	0.686139
Aggf1	1554.84	1370.6	1509.81	2183.86	1996.52	1938.29	1879.79	2147.18	2207.14	2458.68	Aggf1	1924.67	0.620384	0.104037	5.96314	2.47441e-09	1.16142e-08	1924.67	0.436584	0.097074	4.49744	6.87765e-06	2.99724e-05	1924.67	0.1838	0.0973503	1.88802	0.0590228	0.119451
Agk	194.792	257.812	288.752	202.137	248.065	201.114	231.074	230.845	295.987	193.736	Agk	234.431	-0.0487451	0.239576	-0.203464	0.838773	0.878739	234.431	-0.173303	0.22252	-0.778819	0.436086	0.543063	234.431	0.124558	0.226439	0.550074	0.582269	0.698443
Agl	750.009	771.106	947.105	1291.35	1029.6	1185.14	1034.47	1051.45	1208.19	990.989	Agl	1025.94	0.39341	0.144428	2.72392	0.00645119	0.0130809	1025.94	0.461764	0.134349	3.43704	0.000588111	0.00181243	1025.94	-0.068354	0.135168	-0.505695	0.613071	0.724399
Agmo	716.182	805.274	568.119	162.487	170.711	225.74	174.524	41.1094	12.758	9.39326	Agmo	288.63	-5.1131	0.344618	-14.837	8.44182e-50	2.57128e-48	288.63	-1.92467	0.258301	-7.45128	9.24421e-14	9.55104e-13	288.63	-3.18843	0.334513	-9.53155	1.54949e-21	6.80495e-20
Ago1	1176.92	1284.4	1236.22	1866.66	1709.78	2121.96	1453.72	1544.77	1579.45	1416.03	Ago1	1538.99	0.295318	0.132951	2.22125	0.0263342	0.046511	1538.99	0.536437	0.123613	4.33964	1.42716e-05	5.89597e-05	1538.99	-0.241119	0.124368	-1.93875	0.0525319	0.108802
Ago2	4165.29	4570.73	4104.96	6179.96	6022.9	5994.44	5376.13	8196.59	9382.27	8335.34	Ago2	6232.86	1.01324	0.0887055	11.4226	3.22596e-30	5.15789e-29	6232.86	0.461519	0.0830472	5.55731	2.73971e-08	1.68345e-07	6232.86	0.551725	0.0829514	6.65119	2.9074e-11	4.37293e-10
Ago3	1314.56	1346.52	1516.67	1006.02	1249.66	926.562	860.922	1076.75	770.586	1014.47	Ago3	1108.27	-0.547794	0.160056	-3.42251	0.000620459	0.00151709	1108.27	-0.464959	0.148786	-3.12501	0.001778	0.00490964	1108.27	-0.082835	0.150778	-0.549385	0.582741	0.698622
Ago4	837.49	781.201	741.009	803.885	988.258	1086.63	1012.05	608.736	428.67	511.932	Ago4	779.986	-0.607878	0.160539	-3.78649	0.000152792	0.000410634	779.986	0.307165	0.146987	2.08974	0.0366416	0.0702018	779.986	-0.915043	0.150792	-6.06823	1.29329e-09	1.56782e-08
Agpat1	593.708	697.335	644.638	1587.56	1388.36	1437.56	1407.9	1032.48	1153.33	1214.08	Agpat1	1115.69	0.811975	0.120276	6.7509	1.46927e-11	8.3239e-11	1115.69	1.1723	0.11139	10.5243	6.67631e-26	1.39399e-24	1115.69	-0.360323	0.111448	-3.23311	0.00122451	0.00445076
Agpat2	265.944	195.689	291.278	266.666	270.737	386.837	387.074	268.792	392.948	413.303	Agpat2	313.927	0.514555	0.24592	2.09237	0.0364057	0.0620191	313.927	0.383723	0.229209	1.67412	0.0941076	0.156441	313.927	0.130832	0.230298	0.568098	0.569968	0.687961
Agpat3	2872.89	2616.95	2706.68	2005.05	2367.28	2349.75	2547.67	702.023	664.694	831.303	Agpat3	1966.43	-1.89682	0.120241	-15.7751	4.614e-56	1.62024e-54	1966.43	-0.237647	0.108611	-2.18806	0.0286649	0.0567687	1966.43	-1.65917	0.113445	-14.6253	1.93783e-48	4.16904e-46
Agpat4	402.415	386.718	299.219	908.064	930.909	699.795	857.997	1551.09	2573.3	1917.4	Agpat4	1052.69	2.47975	0.183047	13.547	8.2479e-42	1.96332e-40	1052.69	1.23304	0.172406	7.15197	8.55392e-13	8.18595e-12	1052.69	1.24671	0.169512	7.35471	1.91339e-13	3.72935e-12
Agpat5	383.752	372.74	395.229	551.991	525.47	586.925	523.573	746.294	748.897	745.59	Agpat5	558.046	0.958901	0.132555	7.23397	4.6907e-13	2.97919e-12	558.046	0.510055	0.124199	4.10674	4.01284e-05	0.000154374	558.046	0.448846	0.12379	3.62586	0.000287998	0.0012436
Agpat9	34.9926	42.7098	54.8628	178.814	176.046	145.705	131.625	942.355	998.955	1239.91	Agpat9	394.597	4.54156	0.22302	20.3639	3.49635e-92	2.3581e-90	394.597	1.79406	0.217881	8.23414	1.80852e-16	2.27181e-15	394.597	2.7475	0.193619	14.1902	1.05339e-45	1.98926e-43
Agps	1908.26	1931.26	2317.23	3107.47	3668.96	3522.58	3431.01	4409.78	5221.87	4580.39	Agps	3409.88	1.20483	0.108093	11.1462	7.47352e-29	1.12907e-27	3409.88	0.73924	0.10119	7.30546	2.76321e-13	2.74159e-12	3409.88	0.46559	0.100891	4.61479	3.93493e-06	2.5565e-05
Agrn	2440.15	2245.76	1707.24	1158.4	1121.63	873.205	820.948	629.291	762.931	854.786	Agrn	1261.43	-1.50517	0.17223	-8.73932	2.34518e-18	2.1134e-17	1261.43	-1.09949	0.159492	-6.89369	5.43649e-12	4.84016e-11	1261.43	-0.405686	0.162572	-2.49542	0.0125808	0.0329975
Agtpbp1	797.832	813.816	829.8	1146.74	1373.69	1304.16	1165.12	2014.36	1945.6	2334.22	Agtpbp1	1372.54	1.36591	0.117047	11.6698	1.81896e-31	3.04581e-30	1372.54	0.613667	0.110034	5.57705	2.44625e-08	1.50968e-07	1372.54	0.752241	0.109125	6.89339	5.44772e-12	9.06851e-11
Agtr1a	46.6568	39.6036	14.7985	20.2137	17.3379	5.13046	6.82498	11.0679	5.10322	0	Agtr1a	16.6737	-2.68161	0.99045	-2.70747	0.00677981	0.0136836	16.6737	-1.43421	0.864726	-1.65857	0.097202	0.160658	16.6737	-1.2474	0.953808	-1.30781	0.190936	0.303853
Agtr2	29.1605	2.32963	9.02349	15.549	58.682	42.0698	35.0999	22.1358	40.8257	30.5281	Agtr2	28.5404	1.25743	0.776873	1.61858	0.105538	0.158933	28.5404	1.5274	0.721912	2.11576	0.034365	0.0664241	28.5404	-0.269965	0.714959	-0.377595	0.705732	0.798789
Agtrap	2989.54	2665.87	2684.67	1844.89	1832.48	2193.79	1729.64	1010.34	1053.81	946.371	Agtrap	1895.14	-1.46958	0.113811	-12.9125	3.82851e-38	8.13368e-37	1895.14	-0.548117	0.104054	-5.26762	1.38202e-07	7.76748e-07	1895.14	-0.92146	0.107535	-8.56895	1.04436e-17	3.17529e-16
Ahctf1	3466.6	3786.42	3964.56	2285.71	2325.94	2152.74	2430.67	3536.99	2698.33	2976.49	Ahctf1	2962.44	-0.285915	0.108754	-2.62901	0.00856347	0.01691	2962.44	-0.702722	0.101653	-6.91293	4.74728e-12	4.24657e-11	2962.44	0.416807	0.102446	4.06856	4.73036e-05	0.000249139
Ahcy	346.427	369.634	360.578	448.59	436.114	521.255	607.423	488.57	643.005	677.489	Ahcy	489.909	0.750198	0.181918	4.12382	3.72648e-05	0.000109331	489.909	0.487903	0.169854	2.87249	0.00407253	0.0102513	489.909	0.262295	0.170094	1.54205	0.12306	0.215622
Ahcyl1	2056.4	1971.64	1979.75	3242.75	2907.42	3513.34	3061.49	2676.86	2980.28	2671.21	Ahcyl1	2706.11	0.471906	0.0970467	4.86267	1.15811e-06	4.13687e-06	2706.11	0.668751	0.0902666	7.40862	1.27618e-13	1.29958e-12	2706.11	-0.196845	0.0906646	-2.17113	0.029921	0.0683794
Ahcyl2	1480.19	1475.43	1678.73	2843.14	3199.5	2756.09	2758.27	2514	2376.82	2383.54	Ahcyl2	2346.57	0.647769	0.0992867	6.52422	6.83558e-11	3.66375e-10	2346.57	0.900263	0.0922873	9.75501	1.75591e-22	3.11843e-21	2346.57	-0.252494	0.0925262	-2.72889	0.00635471	0.0185543
Ahdc1	1407.87	1404.76	935.555	650.727	629.497	761.361	722.473	469.596	417.188	477.882	Ahdc1	787.691	-1.45486	0.17104	-8.50598	1.80076e-17	1.53643e-16	787.691	-0.851083	0.156949	-5.42266	5.87193e-08	3.47007e-07	787.691	-0.603775	0.162029	-3.72634	0.000194283	0.000880778
Ahi1	138.804	121.141	143.654	239.455	220.057	246.262	212.549	267.211	332.985	230.135	Ahi1	215.225	1.03855	0.223832	4.63988	3.4861e-06	1.17233e-05	215.225	0.770045	0.209033	3.68385	0.000229736	0.000766056	215.225	0.268507	0.207881	1.29164	0.196482	0.31044
Ahnak	265287	258845	260243	156834	178799	134666	124482	259416	246696	227929	Ahnak	211320	-0.0956883	0.110395	-0.866782	0.386062	0.478334	211320	-0.814238	0.103267	-7.88475	3.15163e-15	3.59015e-14	211320	0.71855	0.103276	6.95757	3.462e-12	5.91953e-11
Ahnak2	802.498	861.961	650.774	2847.81	2880.75	2520.08	1785.22	1374	1104.85	951.067	Ahnak2	1577.9	0.567809	0.179274	3.16727	0.00153879	0.00351333	1577.9	1.70266	0.166455	10.2289	1.47111e-24	2.86732e-23	1577.9	-1.13485	0.166843	-6.80187	1.03271e-11	1.64653e-10
Ahr	1723.97	1565.51	1418.13	2176.86	2456.64	2238.93	2399.47	3174.91	3338.78	3968.65	Ahr	2446.19	1.15814	0.112779	10.2691	9.71307e-25	1.22647e-23	2446.19	0.564913	0.105682	5.34541	9.02103e-08	5.20616e-07	2446.19	0.593226	0.105348	5.63109	1.79079e-08	1.79142e-07
Ahrr	64.1532	96.2912	120.193	35.7628	36.0094	33.8611	57.5248	34.7849	29.3435	19.9607	Ahrr	52.7884	-1.75765	0.466318	-3.76921	0.000163763	0.000437698	52.7884	-1.20508	0.418115	-2.88218	0.00394931	0.009984	52.7884	-0.552569	0.45007	-1.22774	0.219544	0.338047
Ahsa1	1158.26	1379.14	1422.1	1783.47	1609.75	1791.56	2152.79	2378.02	2757.01	2809.76	Ahsa1	1924.19	1.00282	0.127637	7.85679	3.94107e-15	2.93268e-14	1924.19	0.473149	0.119532	3.95833	7.54756e-05	0.000277599	1924.19	0.529668	0.119333	4.43858	9.05528e-06	5.49655e-05
Ahsa2	325.431	383.612	364.549	335.859	416.108	489.446	545.023	569.208	464.393	739.719	Ahsa2	463.335	0.723202	0.214061	3.37849	0.000728848	0.00176109	463.335	0.317135	0.200239	1.58378	0.113244	0.182729	463.335	0.406067	0.200501	2.02526	0.0428402	0.0919102
Aida	1423.03	1414.86	1511.25	1254.03	1189.64	1349.31	1343.55	1410.37	1412.32	1178.85	Aida	1348.72	-0.122245	0.112497	-1.08665	0.27719	0.363428	1348.72	-0.175347	0.104514	-1.67774	0.0933987	0.155399	1348.72	0.0531014	0.106104	0.500465	0.616748	0.72758
Aif1	2061.07	1808.57	2665.54	3276.18	3287.52	3807.83	3722.54	3399.43	3457.43	3270.03	Aif1	3075.61	0.62967	0.127707	4.9306	8.1979e-07	2.97399e-06	3075.61	0.691645	0.119209	5.80194	6.55534e-09	4.30671e-08	3075.61	-0.0619752	0.119348	-0.51928	0.603565	0.716071
Aif1l	104.978	94.7381	103.59	144.606	153.373	224.714	148.2	79.0566	102.064	70.4494	Aif1l	122.577	-0.269567	0.305906	-0.881207	0.378206	0.470648	122.577	0.729969	0.275704	2.64766	0.00810518	0.0188448	122.577	-0.999536	0.286242	-3.49192	0.000479554	0.0019602
Aifm1	537.72	604.15	653.3	984.254	1105.62	1112.28	1144.65	1086.24	1203.08	1218.77	Aifm1	965.007	0.962067	0.125326	7.67652	1.63467e-14	1.16198e-13	965.007	0.854563	0.11682	7.31523	2.56947e-13	2.55452e-12	965.007	0.107504	0.116505	0.922736	0.356145	0.487519
Aifm2	144.636	218.208	153.038	320.31	284.074	270.889	407.549	469.596	556.251	445.006	Aifm2	326.956	1.51092	0.226431	6.67277	2.51018e-11	1.3997e-10	326.956	0.899929	0.212697	4.23104	2.32614e-05	9.31332e-05	326.956	0.610991	0.210022	2.90918	0.00362383	0.0114375
Aifm3	15.1635	20.1901	18.7689	0	0	0	0	4.7434	12.758	0	Aifm3	7.16239	-1.63277	1.4362	-1.13686	0.255595	0.339594	7.16239	-6.60413	1.64604	-4.01214	6.01708e-05	0.000224268	7.16239	4.97136	1.68517	2.95007	0.00317705	0.0102016
Aig1	906.309	970.677	839.545	429.153	612.16	561.273	507.974	316.226	287.056	246.573	Aig1	567.695	-1.67914	0.172234	-9.74921	1.85901e-22	2.08553e-21	567.695	-0.781572	0.155451	-5.02777	4.96211e-07	2.57585e-06	567.695	-0.897571	0.163917	-5.47576	4.3564e-08	4.12028e-07
Aim1	1919.93	1855.16	1916.95	4108.05	3363.54	3680.6	3568.49	5440.68	5274.18	5505.62	Aim1	3663.32	1.5108	0.0897377	16.8357	1.3354e-63	5.56286e-62	3663.32	0.956706	0.0841139	11.3739	5.63902e-30	1.39304e-28	3663.32	0.554094	0.0834876	6.63684	3.20479e-11	4.80323e-10
Aim2	1073.11	980.772	1070.19	649.95	692.18	798.3	607.423	720.996	460.565	510.758	Aim2	756.424	-0.888065	0.17134	-5.18306	2.1828e-07	8.40863e-07	756.424	-0.600703	0.15837	-3.79303	0.00014882	0.000517885	756.424	-0.287362	0.161947	-1.77443	0.0759925	0.14642
Aimp1	507.393	574.641	620.816	936.052	1240.32	1308.27	1097.85	1287.04	1115.05	1160.07	Aimp1	984.75	1.05981	0.147706	7.17512	7.22419e-13	4.50743e-12	984.75	1.00737	0.137786	7.31111	2.64937e-13	2.63018e-12	984.75	0.0524396	0.137289	0.381964	0.702488	0.796497
Aimp2	172.63	143.66	119.471	155.49	160.042	120.053	222.299	170.762	207.956	181.994	Aimp2	165.436	0.373458	0.282142	1.32365	0.185618	0.257953	165.436	0.188433	0.262665	0.717389	0.473134	0.577437	165.436	0.185026	0.265218	0.697636	0.485405	0.613561
Aip	669.526	653.848	604.213	834.206	788.206	864.996	932.097	931.287	926.234	1169.46	Aip	837.407	0.654804	0.136682	4.7907	1.66201e-06	5.82544e-06	837.407	0.414967	0.127538	3.25367	0.00113923	0.00330584	837.407	0.239837	0.127947	1.8745	0.0608619	0.122401
Aipl1	6.99853	6.98888	3.24845	3.10981	13.3368	13.3392	24.3749	11.0679	11.4822	7.04494	Aipl1	10.0992	0.808522	0.999209	0.809162	0.418422	0.509968	10.0992	1.26374	0.917539	1.37731	0.168415	0.254797	10.0992	-0.455218	0.919134	-0.495268	0.620411	0.730431
Airn	71.1517	98.6208	83.377	92.5168	346.757	136.47	104.325	93.2868	121.201	139.725	Airn	128.743	0.484791	0.439382	1.10335	0.269876	0.35554	128.743	1.00131	0.407396	2.45784	0.0139776	0.0305234	128.743	-0.516522	0.409409	-1.26163	0.207082	0.323008
Ajap1	31.4934	4.65925	6.49691	31.8755	85.3556	67.7221	26.3249	3.16226	6.37902	0	Ajap1	26.3469	-2.133	0.996096	-2.14136	0.0322454	0.0556162	26.3469	1.935	0.790725	2.44711	0.0144005	0.0313421	26.3469	-4.06799	0.939126	-4.33168	1.47976e-05	8.69042e-05
Ajuba	194.792	207.337	128.855	136.832	130.701	53.3568	77.0248	45.8528	12.758	37.573	Ajuba	102.508	-2.47122	0.464552	-5.31956	1.04016e-07	4.1392e-07	102.508	-0.828472	0.411172	-2.0149	0.0439147	0.0821546	102.508	-1.64274	0.441833	-3.71802	0.000200792	0.000906657
Ak1	391.917	282.661	487.99	181.146	134.702	140.575	228.149	61.6642	98.2369	62.2303	Ak1	206.927	-2.38723	0.307133	-7.77261	7.68872e-15	5.62538e-14	206.927	-1.17811	0.273615	-4.30572	1.66442e-05	6.80831e-05	206.927	-1.20912	0.293289	-4.12261	3.74599e-05	0.000201477
Ak2	698.686	604.15	799.12	1757.82	1565.74	1941.37	1937.32	2136.11	2080.84	2037.16	Ak2	1555.83	1.56928	0.127017	12.3549	4.58361e-35	8.80261e-34	1555.83	1.35875	0.118808	11.4365	2.74721e-30	6.90703e-29	1555.83	0.210535	0.117543	1.79113	0.0732725	0.142276
Ak3	1068.44	1076.29	1028.68	1142.08	1132.3	1299.03	1192.42	665.657	747.621	784.337	Ak3	1013.68	-0.527183	0.117679	-4.47985	7.4697e-06	2.4081e-05	1013.68	0.172551	0.107322	1.60778	0.107882	0.17521	1013.68	-0.699734	0.110853	-6.31228	2.74957e-10	3.60863e-09
Ak4	46.6568	42.7098	32.1236	17.8814	5.33472	43.0959	15.6	25.2981	16.5855	25.8315	Ak4	27.1117	-0.839109	0.688759	-1.21829	0.223113	0.302494	27.1117	-0.969735	0.637559	-1.52101	0.128257	0.203042	27.1117	0.130625	0.659275	0.198135	0.84294	0.897305
Ak5	46.6568	34.1678	5.05315	0	4.00104	8.20874	6.82498	12.6491	25.5161	8.2191	Ak5	15.1297	-0.87484	1.03377	-0.846263	0.397406	0.489692	15.1297	-2.59126	0.99873	-2.59455	0.00947137	0.0216161	15.1297	1.71642	1.0193	1.68392	0.0921978	0.171444
Ak6	305.602	219.761	315.461	466.471	525.47	464.82	386.099	634.034	626.42	675.14	Ak6	461.928	1.20167	0.182962	6.56786	5.10423e-11	2.76984e-10	461.928	0.713944	0.17152	4.16244	3.14861e-05	0.000123332	461.928	0.487724	0.170299	2.86392	0.00418427	0.0129255
Ak7	4.66568	17.0839	20.9345	0	17.3379	9.23484	1.94999	15.8113	0	3.52247	Ak7	9.05406	-1.17706	1.43537	-0.820037	0.412195	0.504114	9.05406	-1.0324	1.32477	-0.779302	0.435802	0.542781	9.05406	-0.144656	1.36559	-0.105929	0.915638	0.947297
Ak8	173.797	149.096	135.713	143.051	172.045	187.775	88.7247	83.8	47.2048	64.5786	Ak8	124.579	-1.23221	0.347312	-3.54784	0.0003884	0.000984085	124.579	-0.0460453	0.311552	-0.147793	0.882506	0.917711	124.579	-1.18616	0.32852	-3.61062	0.000305462	0.00130903
Ak9	19.8292	15.5308	18.047	2.33236	0	15.3914	0.974997	14.2302	0	19.9607	Ak9	10.6297	-0.64249	1.31617	-0.488149	0.625444	0.703604	10.6297	-1.92146	1.2495	-1.53778	0.124101	0.197419	10.6297	1.27897	1.27011	1.00698	0.313944	0.444586
Akap1	394.25	441.076	351.555	335.082	281.407	339.637	407.549	351.011	341.916	314.674	Akap1	355.816	-0.235017	0.189151	-1.24248	0.214058	0.291868	355.816	-0.210057	0.174949	-1.20067	0.229878	0.32711	355.816	-0.0249603	0.179022	-0.139426	0.889113	0.928673
Akap10	1267.9	1335.65	1334.39	1489.6	1194.98	1643.8	1494.67	1174.78	1306.42	1000.38	Akap10	1324.26	-0.178792	0.136864	-1.30635	0.191435	0.264911	1324.26	0.14988	0.126905	1.18103	0.237589	0.336024	1324.26	-0.328672	0.128472	-2.55832	0.0105179	0.0283211
Akap11	1575.83	1657.92	1630	2014.38	2207.24	1945.47	1706.24	1940.05	1482.48	1699.01	Akap11	1785.86	0.0730962	0.123506	0.591841	0.553957	0.639262	1785.86	0.278877	0.114811	2.429	0.0151404	0.0327562	1785.86	-0.205781	0.115765	-1.77757	0.0754742	0.145553
Akap12	2493.81	2085.01	1177.38	2302.81	3323.53	1723.84	2027.02	1021.41	969.611	1145.98	Akap12	1827.04	-0.874696	0.322465	-2.71253	0.00667723	0.0134884	1827.04	0.289647	0.30078	0.962986	0.335555	0.442271	1827.04	-1.16434	0.301799	-3.85801	0.000114314	0.000549922
Akap13	28211.1	28815.9	24984.6	18309	21194.9	17553.4	19063.1	15610.5	15291.8	15914.5	Akap13	20494.9	-0.808629	0.0861388	-9.38751	6.14352e-21	6.34743e-20	20494.9	-0.52258	0.0804406	-6.49646	8.22297e-11	6.49432e-10	20494.9	-0.28605	0.0806904	-3.54503	0.000392572	0.00164056
Akap17b	166.798	147.543	153.399	241.01	180.047	201.114	209.624	74.3132	49.7564	73.9719	Akap17b	149.758	-1.24054	0.274589	-4.51781	6.24834e-06	2.03559e-05	149.758	0.420652	0.237982	1.76757	0.0771321	0.132549	149.758	-1.66119	0.259526	-6.40086	1.54506e-10	2.10247e-09
Akap2	54.8218	31.8382	32.8455	15.549	34.6757	17.4436	21.4499	4.7434	11.4822	15.264	Akap2	24.0113	-1.89052	0.680196	-2.77938	0.0054462	0.0112076	24.0113	-0.841881	0.595455	-1.41384	0.157408	0.241083	24.0113	-1.04864	0.654334	-1.60261	0.10902	0.195909
Akap5	86.3151	105.61	75.4363	76.9677	37.3431	52.3307	76.0498	28.4604	6.37902	11.7416	Akap5	55.6633	-2.55424	0.535843	-4.76677	1.87199e-06	6.51305e-06	55.6633	-0.546366	0.455203	-1.20027	0.230036	0.327253	55.6633	-2.00788	0.512288	-3.91943	8.87568e-05	0.000438648
Akap6	122.474	78.4307	92.4005	113.508	81.3545	168.279	182.324	37.9472	36.9983	16.4382	Akap6	93.0155	-1.69005	0.432533	-3.90734	9.33187e-05	0.000258862	93.0155	0.48727	0.376024	1.29585	0.195027	0.286738	93.0155	-2.17732	0.408316	-5.33245	9.68988e-08	8.61345e-07
Akap7	474.733	493.881	423.382	552.768	665.507	552.038	462.149	507.543	690.21	570.64	Akap7	539.285	0.348859	0.17616	1.98036	0.0476636	0.0787872	539.285	0.266623	0.163925	1.62649	0.103846	0.169773	539.285	0.0822357	0.165272	0.497579	0.618781	0.729472
Akap8	1974.75	2117.63	2249.74	2305.14	2128.56	2360.01	2300.99	2455.5	2453.37	2412.89	Akap8	2275.86	0.205061	0.0900872	2.27625	0.022831	0.040932	2275.86	0.103592	0.0838635	1.23524	0.216741	0.312021	2275.86	0.101469	0.0846507	1.19868	0.230651	0.351047
Akap8l	1579.33	1445.92	1335.84	1391.64	1643.1	1638.67	1420.57	724.158	792.275	783.163	Akap8l	1275.47	-0.920001	0.120897	-7.60977	2.74582e-14	1.92445e-13	1275.47	0.0687543	0.110111	0.624408	0.532359	0.632416	1275.47	-0.988755	0.1139	-8.68093	3.92532e-18	1.23775e-16
Akap9	5376.03	4997.05	5072.28	3728.66	4210.43	3256.82	2939.62	4248.5	3540.36	3299.38	Akap9	4066.91	-0.478575	0.127826	-3.74395	0.000181153	0.000481225	4066.91	-0.54316	0.119334	-4.55159	5.32429e-06	2.36332e-05	4066.91	0.0645849	0.119957	0.538402	0.590299	0.705289
Akip1	186.627	201.901	236.776	350.631	289.409	286.28	316.874	188.155	214.335	173.775	Akip1	244.476	-0.125492	0.211217	-0.594139	0.552419	0.637877	244.476	0.57109	0.1919	2.97598	0.00292053	0.00763064	244.476	-0.696582	0.19793	-3.51934	0.000432627	0.00178773
Akirin1	1390.37	1355.84	1424.63	3084.93	2735.38	2884.35	2809.94	2580.41	2508.23	2513.87	Akirin1	2328.8	0.865234	0.0869783	9.9477	2.58079e-23	3.02296e-22	2328.8	1.05009	0.0808109	12.9944	1.3161e-38	4.25257e-37	2328.8	-0.184857	0.0807576	-2.28903	0.0220775	0.0529305
Akirin2	1312.22	1450.58	1299.74	1772.59	1588.41	1890.06	1756.94	1397.72	1686.61	1397.25	Akirin2	1555.21	0.142247	0.115809	1.22829	0.219338	0.298086	1555.21	0.372466	0.10744	3.46675	0.000526794	0.00163579	1555.21	-0.230219	0.108522	-2.12141	0.0338875	0.0757332
Akna	2315.35	2458.53	2304.96	3283.18	3427.56	3271.18	3393.97	3755.19	4212.71	4171.78	Akna	3259.44	0.778869	0.0826017	9.42921	4.13199e-21	4.30842e-20	3259.44	0.502883	0.0771777	6.51591	7.22504e-11	5.74354e-10	3259.44	0.275986	0.0772227	3.57389	0.000351712	0.00148736
Akp-ps1	27.9941	13.9778	39.7033	0.777452	0	0	0	12.6491	0	14.0899	Akp-ps1	10.9192	-1.61748	1.19796	-1.3502	0.176953	0.247735	10.9192	-6.47827	1.4857	-4.36042	1.29812e-05	5.39303e-05	10.9192	4.86079	1.51409	3.21037	0.00132564	0.00476132
Akr1a1	8614.02	9017.2	8615.26	18357.2	16889.7	19806.7	18183.7	15680.1	16602	17317.6	Akr1a1	14908.4	0.918353	0.0776263	11.8304	2.71743e-32	4.71281e-31	14908.4	1.06553	0.0725264	14.6916	7.29225e-49	3.12977e-47	14908.4	-0.14718	0.0724967	-2.03016	0.0423407	0.0909878
Akr1b10	359.258	462.819	496.292	408.162	460.12	700.822	545.023	203.966	247.506	221.916	Akr1b10	410.588	-0.971795	0.2228	-4.36173	1.29035e-05	4.02918e-05	410.588	0.261908	0.20242	1.29388	0.195706	0.287536	410.588	-1.2337	0.209558	-5.88717	3.92866e-09	4.39575e-08
Akr1b3	1498.85	1419.52	1480.93	1775.7	1733.79	1778.22	1944.14	1138.42	1361.28	1249.3	Akr1b3	1538.02	-0.229342	0.104757	-2.18927	0.0285771	0.0500849	1538.02	0.302529	0.0963916	3.13854	0.00169791	0.00471024	1538.02	-0.531871	0.0983681	-5.40694	6.41097e-08	5.88942e-07
Akr1b8	927.305	831.676	879.248	665.499	590.821	677.221	465.074	129.653	210.508	271.23	Akr1b8	564.823	-2.10018	0.220205	-9.53737	1.46504e-21	1.56504e-20	564.823	-0.551673	0.198564	-2.77831	0.00546429	0.0133009	564.823	-1.54851	0.208226	-7.43665	1.03275e-13	2.07722e-12
Akr1c12	46.6568	36.4975	79.4067	10.8843	9.33577	26.6784	12.675	6.32453	0	0	Akr1c12	22.8459	-4.85466	1.02262	-4.74726	2.06187e-06	7.13716e-06	22.8459	-1.86699	0.722815	-2.58294	0.00979634	0.0222502	22.8459	-2.98767	1.00177	-2.98239	0.00286011	0.00931592
Akr1c13	324.265	163.85	318.71	221.574	240.063	263.706	187.199	135.977	93.1337	130.331	Akr1c13	207.881	-1.16839	0.294439	-3.9682	7.24163e-05	0.000204212	207.881	-0.238276	0.267665	-0.890202	0.373358	0.481456	207.881	-0.930119	0.278299	-3.34215	0.000831312	0.00318149
Akr1c14	43.1576	22.5197	35.0111	21.7686	40.0104	51.3046	9.74997	12.6491	11.4822	0	Akr1c14	24.7653	-2.08563	0.867902	-2.40307	0.0162583	0.0301534	24.7653	-0.130384	0.758688	-0.171854	0.863552	0.904309	24.7653	-1.95524	0.823066	-2.37556	0.0175223	0.0436799
Akr1c18	13.9971	3.10617	32.1236	6.21961	5.33472	0	0	4.7434	19.1371	1.17416	Akr1c18	8.58358	-0.982474	1.41284	-0.695389	0.486811	0.576414	8.58358	-2.51533	1.35532	-1.85589	0.0634696	0.112344	8.58358	1.53286	1.38425	1.10735	0.268142	0.394233
Akr1e1	437.408	368.857	491.239	393.391	354.759	469.951	340.274	173.925	145.442	130.331	Akr1e1	330.558	-1.53622	0.212839	-7.21775	5.28553e-13	3.34573e-12	330.558	-0.152091	0.188991	-0.804751	0.420964	0.528724	330.558	-1.38413	0.201789	-6.8593	6.91994e-12	1.13634e-10
Akr7a5	297.437	189.476	216.203	344.411	232.061	285.254	428.999	234.008	326.606	362.815	Akr7a5	291.727	0.401477	0.266159	1.50841	0.13145	0.192026	291.727	0.469429	0.247542	1.89636	0.0579125	0.103937	291.727	-0.067952	0.24908	-0.272812	0.784998	0.858603
Akt1	4708.84	4354.07	4492.25	6482.39	5862.86	6815.31	6761.61	6694.51	7995.47	7451.2	Akt1	6161.85	0.70854	0.0910909	7.77838	7.34589e-15	5.38846e-14	6161.85	0.520931	0.0851295	6.11928	9.39992e-10	6.71265e-09	6161.85	0.187609	0.0851817	2.20245	0.0276333	0.0639684
Akt1s1	577.378	567.652	473.553	458.697	686.846	534.594	584.998	268.792	412.085	419.174	Akt1s1	498.377	-0.550737	0.20412	-2.6981	0.00697365	0.0140361	498.377	0.0698536	0.187908	0.371744	0.710083	0.786226	498.377	-0.62059	0.191988	-3.23244	0.00122739	0.00445838
Akt2	2858.9	3017.64	2956.09	2311.36	2544.66	2315.89	2394.59	2518.74	2388.31	2422.29	Akt2	2572.85	-0.269976	0.0834425	-3.23548	0.0012144	0.00282662	2572.85	-0.301141	0.0774881	-3.88629	0.000101789	0.000365908	2572.85	0.0311649	0.07878	0.395595	0.692404	0.788353
Akt2-ps	38.4919	26.4024	28.5142	59.8638	12.0031	58.4873	28.2749	28.4604	43.3774	16.4382	Akt2-ps	34.0314	-0.0768161	0.649117	-0.118339	0.905799	0.931626	34.0314	0.365494	0.597043	0.612173	0.540423	0.639761	34.0314	-0.44231	0.609249	-0.725992	0.467843	0.59745
Akt3	1280.73	1090.26	1238.38	1697.18	1528.4	1673.56	1520.02	1770.87	1667.48	1359.67	Akt3	1482.65	0.409823	0.123453	3.31966	0.000901262	0.00214746	1482.65	0.41657	0.114948	3.62399	0.000290088	0.000949602	1482.65	-0.0067474	0.115574	-0.0583813	0.953445	0.971121
Aktip	424.577	300.522	351.194	502.234	362.761	420.698	367.574	314.645	233.472	231.309	Aktip	350.899	-0.466268	0.215034	-2.16835	0.0301324	0.0524187	350.899	0.209828	0.196955	1.06536	0.286712	0.390149	350.899	-0.676096	0.202263	-3.34265	0.000829816	0.00317719
Alad	201.791	271.79	303.55	278.328	252.066	258.575	307.124	215.034	273.022	211.348	Alad	257.263	-0.159664	0.223013	-0.71594	0.474028	0.563741	257.263	0.0739948	0.205485	0.360098	0.718774	0.793317	257.263	-0.233659	0.210233	-1.11143	0.266384	0.392464
Alas1	1137.26	1014.94	1151.76	3137.02	3082.14	3315.31	3154.12	3045.26	4193.57	3611.71	Alas1	2684.31	1.71584	0.11519	14.8957	3.51333e-50	1.08371e-48	2684.31	1.52596	0.107763	14.1603	1.61402e-45	6.33532e-44	2684.31	0.189882	0.106738	1.77895	0.075248	0.145271
Alcam	641.532	760.234	709.607	4411.26	3925.02	3928.91	3808.34	5731.6	6885.52	6055.13	Alcam	3685.72	3.14189	0.103731	30.2889	1.6036e-201	4.06789e-199	3685.72	2.51078	0.0975148	25.7476	3.42588e-146	7.27827e-144	3685.72	0.631118	0.0944552	6.68167	2.36238e-11	3.59776e-10
Aldh16a1	596.041	598.714	559.817	859.084	869.56	900.91	957.447	681.468	853.513	857.135	Aldh16a1	773.369	0.451224	0.133432	3.38167	0.000720466	0.00174257	773.369	0.618362	0.123555	5.00476	5.59329e-07	2.88071e-06	773.369	-0.167138	0.124643	-1.34093	0.179943	0.290493
Aldh18a1	655.529	522.613	438.541	384.061	365.429	350.924	473.849	645.102	548.596	693.927	Aldh18a1	507.857	0.229328	0.189067	1.21295	0.22515	0.30484	507.857	-0.446808	0.177369	-2.51909	0.0117658	0.026188	507.857	0.676136	0.178765	3.78227	0.000155406	0.000722054
Aldh1a1	349.926	169.286	201.404	20.2137	18.6715	16.4175	31.1999	11.0679	25.5161	18.7865	Aldh1a1	86.249	-3.68133	0.455324	-8.08507	6.21271e-16	4.84808e-15	86.249	-3.46463	0.4033	-8.59069	8.6451e-18	1.17923e-16	86.249	-0.216702	0.458322	-0.472816	0.636345	0.743884
Aldh1a2	121.308	126.576	141.488	82.4099	194.717	177.514	165.75	178.668	136.511	149.118	Aldh1a2	147.406	0.248628	0.32136	0.773675	0.439123	0.530217	147.406	0.247694	0.298414	0.830033	0.40652	0.514576	147.406	0.000934312	0.301723	0.00309659	0.997529	0.999619
Aldh1a3	16.3299	29.5086	45.1174	38.0951	46.6788	19.4958	12.675	33.2038	36.9983	30.5281	Aldh1a3	30.8631	0.125715	0.631784	0.198984	0.842275	0.881159	30.8631	-0.0791827	0.587728	-0.134727	0.892828	0.925331	30.8631	0.204898	0.596741	0.343361	0.731327	0.817952
Aldh1b1	31.4934	69.1122	36.4549	436.928	441.448	401.202	580.123	256.143	380.19	399.213	Aldh1b1	303.231	2.91848	0.28471	10.2507	1.17477e-24	1.4779e-23	303.231	3.34582	0.266658	12.5472	4.11652e-36	1.24271e-34	303.231	-0.42734	0.250409	-1.70657	0.0879025	0.164863
Aldh1l1	184.295	100.95	152.677	69.9707	14.6705	20.5219	73.1248	23.717	19.1371	19.9607	Aldh1l1	67.9025	-2.80404	0.571831	-4.90362	9.40861e-07	3.39653e-06	67.9025	-1.69671	0.509419	-3.33068	0.000866354	0.00257557	67.9025	-1.10733	0.548031	-2.02056	0.0433251	0.0928919
Aldh1l2	617.037	431.757	286.586	60.6412	45.3452	26.6784	35.0999	41.1094	65.066	48.1404	Aldh1l2	165.746	-3.10479	0.362614	-8.56225	1.10687e-17	9.55912e-17	165.746	-3.39692	0.334727	-10.1483	3.37023e-24	6.42877e-23	165.746	0.292129	0.358944	0.813857	0.415727	0.547544
Aldh2	9753.61	9292.1	8029.1	7218.64	6909.8	8596.61	8160.73	5733.18	6801.31	6386.24	Aldh2	7688.13	-0.516214	0.10703	-4.82307	1.41367e-06	4.99931e-06	7688.13	-0.224436	0.0998542	-2.24763	0.0245995	0.0497493	7688.13	-0.291778	0.100298	-2.90912	0.00362451	0.0114375
Aldh3a2	1025.28	991.644	1001.97	1370.65	1632.43	1456.03	1322.1	1176.36	944.095	987.466	Aldh3a2	1190.8	0.0404831	0.125221	0.323293	0.746473	0.805732	1190.8	0.521412	0.115621	4.50967	6.49294e-06	2.84271e-05	1190.8	-0.480929	0.117238	-4.10217	4.09292e-05	0.000217959
Aldh3b1	1017.12	1016.49	1055.39	1928.08	1649.76	2041.93	2012.39	2142.43	2736.6	2638.33	Aldh3b1	1823.85	1.28333	0.120135	10.6823	1.23134e-26	1.6891e-25	1823.85	0.890085	0.112458	7.91481	2.47638e-15	2.85734e-14	1823.85	0.393241	0.111839	3.51615	0.000437853	0.00180845
Aldh3b3	33.8262	25.6259	45.1174	0	10.6694	0	1.94999	0	1.2758	0	Aldh3b3	11.8465	-6.19134	1.68629	-3.67156	0.000241071	0.000630053	11.8465	-3.55473	1.20597	-2.9476	0.00320246	0.00828575	11.8465	-2.6366	1.68129	-1.56821	0.116833	0.207146
Aldh4a1	110.81	94.7381	105.033	106.511	72.0188	101.583	163.8	93.2868	91.8579	96.2809	Aldh4a1	103.592	-0.140809	0.340144	-0.41397	0.678896	0.749595	103.592	0.106102	0.313022	0.338961	0.734639	0.806272	103.592	-0.246911	0.320669	-0.769987	0.441307	0.572074
Aldh5a1	27.9941	19.4135	28.5142	16.3265	5.33472	40.0176	26.3249	30.0415	1.2758	12.9157	Aldh5a1	20.8159	-0.797514	0.895801	-0.89028	0.373316	0.465616	20.8159	-0.197499	0.820394	-0.240736	0.809759	0.865631	20.8159	-0.600015	0.846203	-0.709067	0.478283	0.60686
Aldh6a1	438.574	528.825	408.944	419.046	469.456	436.09	405.599	216.615	154.372	119.764	Aldh6a1	359.729	-1.49667	0.217227	-6.88989	5.58356e-12	3.24771e-11	359.729	-0.0849078	0.194073	-0.437504	0.661746	0.745824	359.729	-1.41176	0.205502	-6.86982	6.42836e-12	1.05971e-10
Aldh7a1	2390	2337.39	2386.53	569.095	710.852	610.525	708.823	191.317	156.924	284.146	Aldh7a1	1034.56	-3.48597	0.175383	-19.8764	6.51571e-88	4.19474e-86	1034.56	-1.86906	0.154679	-12.0835	1.2914e-33	3.62788e-32	1034.56	-1.61692	0.167595	-9.64775	5.02477e-22	2.32068e-20
Aldh8a1	18.6627	6.21234	21.6564	3.10981	0	1.02609	3.89999	0	25.5161	3.52247	Aldh8a1	8.36059	-0.673745	1.33229	-0.505706	0.613063	0.692794	8.36059	-2.90251	1.3147	-2.20774	0.0272624	0.0544159	8.36059	2.22876	1.33789	1.66588	0.095737	0.176691
Aldh9a1	2422.66	2544.73	2435.26	2261.61	2401.96	2369.25	2080.64	2689.51	2754.46	2338.92	Aldh9a1	2429.9	0.0716685	0.0982147	0.729713	0.465566	0.555554	2429.9	-0.115632	0.091582	-1.2626	0.206733	0.300361	2429.9	0.1873	0.0923699	2.02772	0.042589	0.091452
Aldoa	5826.27	5782.91	6185.78	12145.4	10882.8	13077.6	12663.3	11098	13407.4	13761.1	Aldoa	10483	1.10458	0.0972501	11.3582	6.75432e-30	1.06589e-28	10483	1.03931	0.0909203	11.431	2.92642e-30	7.3359e-29	10483	0.0652714	0.0908298	0.718612	0.47238	0.601751
Aldoc	71.1517	36.4975	25.2658	31.8755	46.6788	55.409	42.8999	123.328	113.547	93.9326	Aldoc	64.0586	1.34545	0.445964	3.01695	0.00255335	0.00562208	64.0586	0.0237828	0.4245	0.0560254	0.955322	0.969991	64.0586	1.32167	0.420278	3.14474	0.00166235	0.00580865
Alg1	503.894	386.718	458.754	532.554	421.443	587.951	600.598	551.815	576.664	607.039	Alg1	522.743	0.36562	0.173475	2.10763	0.0350633	0.0599895	522.743	0.25596	0.161446	1.58542	0.112871	0.18218	522.743	0.10966	0.162801	0.673581	0.500578	0.627143
Alg10b	453.738	374.293	334.23	633.623	608.159	783.935	700.048	585.019	517.977	506.062	Alg10b	549.708	0.475463	0.168684	2.81865	0.00482258	0.010014	549.708	0.82273	0.155982	5.2745	1.33118e-07	7.51402e-07	549.708	-0.347267	0.157192	-2.20919	0.0271616	0.0630568
Alg11	305.602	264.801	254.101	366.18	376.098	312.958	373.424	382.634	390.396	345.202	Alg11	337.14	0.444664	0.176336	2.52169	0.0116792	0.0223914	337.14	0.383641	0.16356	2.34557	0.0189981	0.039765	337.14	0.0610233	0.165369	0.369013	0.712118	0.803929
Alg12	211.122	152.202	175.777	288.435	281.407	221.636	261.299	271.955	298.538	376.904	Alg12	253.928	0.821564	0.222734	3.68854	0.000225546	0.00059157	253.928	0.556196	0.207903	2.67526	0.00746705	0.0175387	253.928	0.265368	0.207976	1.27596	0.20197	0.316815
Alg13	228.619	243.058	226.309	250.339	129.367	267.81	233.999	229.264	184.992	186.691	Alg13	218.045	-0.218028	0.267139	-0.816162	0.414408	0.50631	218.045	-0.0728886	0.247115	-0.294958	0.768026	0.832538	218.045	-0.14514	0.251903	-0.576174	0.564498	0.683737
Alg14	292.772	311.393	318.71	327.307	280.073	259.602	242.774	167.6	150.545	199.607	Alg14	255.038	-0.833645	0.211411	-3.94324	8.03869e-05	0.000225318	255.038	-0.149225	0.191142	-0.780701	0.434978	0.542041	255.038	-0.68442	0.200516	-3.41329	0.000641842	0.0025309
Alg2	339.428	197.242	249.409	380.174	422.777	374.524	414.374	276.698	313.848	290.017	Alg2	325.849	0.17216	0.212236	0.811173	0.417266	0.508851	325.849	0.609734	0.195535	3.11828	0.00181911	0.00501095	325.849	-0.437574	0.198474	-2.20469	0.0274759	0.0636648
Alg3	177.296	163.85	117.305	248.785	120.031	203.166	207.674	284.604	260.264	324.067	Alg3	210.704	0.932001	0.279801	3.33094	0.000865533	0.00206842	210.704	0.366136	0.262385	1.39541	0.162891	0.248029	210.704	0.565865	0.261932	2.16035	0.0307454	0.0699904
Alg5	555.216	481.456	503.51	816.324	748.195	886.544	724.423	705.185	909.649	820.736	Alg5	715.124	0.665064	0.146336	4.54477	5.49957e-06	1.80689e-05	715.124	0.631791	0.136142	4.64069	3.47255e-06	1.58953e-05	715.124	0.0332725	0.136597	0.243582	0.807555	0.873771
Alg6	68.8188	37.274	124.885	90.1844	85.3556	86.1918	103.35	74.3132	42.1015	112.719	Alg6	82.5193	-0.0217496	0.465366	-0.0467365	0.962723	0.973014	82.5193	0.233583	0.430745	0.542278	0.587627	0.683059	82.5193	-0.255333	0.436951	-0.584351	0.558984	0.679238
Alg8	233.284	285.767	259.155	189.698	213.389	160.071	199.874	229.264	186.267	185.517	Alg8	214.229	-0.378071	0.22	-1.7185	0.0857056	0.132195	214.229	-0.447327	0.203287	-2.20047	0.0277735	0.0553205	214.229	0.0692564	0.209662	0.330324	0.741155	0.824498
Alg9	361.59	382.059	483.659	628.958	513.467	525.36	581.098	521.774	799.929	695.101	Alg9	549.3	0.712893	0.186697	3.81845	0.000134291	0.000363674	549.3	0.454458	0.174346	2.60665	0.00914333	0.0209739	549.3	0.258435	0.174642	1.47979	0.138929	0.23762
Alkbh1	569.213	353.327	480.771	284.547	345.423	294.489	336.374	583.438	519.252	598.82	Alkbh1	436.565	0.280637	0.191947	1.46206	0.143726	0.207347	436.565	-0.568804	0.180652	-3.14863	0.0016404	0.0045668	436.565	0.849442	0.182067	4.66555	3.07799e-06	2.0499e-05
Alkbh2	20.9956	28.732	44.0346	25.6559	32.0083	53.3568	74.0998	31.6226	30.6193	68.1011	Alkbh2	40.9226	0.462604	0.579932	0.797686	0.425053	0.516604	40.9226	0.547745	0.537779	1.01853	0.308425	0.413406	40.9226	-0.0851415	0.54223	-0.157021	0.875228	0.919653
Alkbh3	451.405	288.874	446.482	384.839	388.101	497.655	381.224	455.366	613.662	475.534	Alkbh3	438.314	0.380875	0.210539	1.80905	0.0704429	0.111124	438.314	0.0618297	0.196628	0.314451	0.753179	0.821016	438.314	0.319045	0.197834	1.6127	0.10681	0.192835
Alkbh4	46.6568	112.599	131.743	51.3118	49.3462	38.9915	67.2748	83.8	49.7564	70.4494	Alkbh4	70.1928	-0.528061	0.444916	-1.18688	0.235276	0.316382	70.1928	-0.918192	0.414928	-2.2129	0.0269048	0.0537843	70.1928	0.390131	0.424836	0.918309	0.358457	0.489974
Alkbh5	4125.63	4244.58	3484.87	5316.99	5361.4	4935.51	5447.31	5434.35	5751.33	6461.39	Alkbh5	5056.33	0.575464	0.0988594	5.82104	5.84837e-09	2.64429e-08	5056.33	0.415189	0.0923647	4.4951	6.95364e-06	3.02648e-05	5056.33	0.160275	0.0924951	1.7328	0.0831319	0.157521
Alkbh6	85.1487	128.129	92.0396	143.829	169.377	147.757	147.225	196.06	213.059	258.315	Alkbh6	158.094	1.12917	0.26013	4.3408	1.41966e-05	4.40703e-05	158.094	0.575281	0.24433	2.35452	0.0185466	0.0389253	158.094	0.553889	0.242464	2.28442	0.0223469	0.0535091
Alkbh7	19.8292	58.2406	56.3066	60.6412	102.693	76.957	83.8498	66.4075	48.4806	113.893	Alkbh7	68.7299	0.750605	0.475494	1.57858	0.114433	0.170381	68.7299	0.830749	0.441835	1.88022	0.0600776	0.107156	68.7299	-0.0801441	0.442593	-0.181078	0.856306	0.907585
Alkbh8	198.292	179.381	224.143	283.77	218.724	233.949	236.924	278.279	316.399	267.708	Alkbh8	243.757	0.514776	0.207764	2.4777	0.0132233	0.0250718	243.757	0.277641	0.193507	1.43478	0.15135	0.23334	243.757	0.237135	0.195173	1.215	0.224366	0.343853
Alms1	589.043	562.993	879.248	436.928	544.142	507.916	411.449	336.781	271.746	174.949	Alms1	471.52	-1.38284	0.238588	-5.79594	6.79396e-09	3.05315e-08	471.52	-0.515641	0.218866	-2.35597	0.0184746	0.0387982	471.52	-0.867199	0.22516	-3.85148	0.000117404	0.000562558
Alox12	52.4889	15.5308	15.1595	14.7716	14.6705	7.18265	26.3249	4.7434	0	0	Alox12	15.0872	-4.27566	1.21564	-3.51721	0.000436115	0.00109373	15.0872	-0.800274	0.871226	-0.918561	0.358325	0.465782	15.0872	-3.47538	1.17962	-2.94619	0.00321715	0.0103148
Alox5	4601.53	4701.96	4774.87	292.322	364.095	374.524	446.549	436.392	371.259	339.331	Alox5	1670.28	-3.62184	0.142642	-25.3911	3.16533e-142	4.48316e-140	1670.28	-3.66987	0.130869	-28.0424	4.93898e-173	1.35392e-170	1670.28	0.0480306	0.139464	0.344395	0.730549	0.817407
Alox5ap	3809.53	4055.1	4144.31	4459.46	4113.07	4886.25	4570.79	5967.19	6663.53	6791.32	Alox5ap	4946.06	0.693262	0.0897179	7.72713	1.09999e-14	7.96564e-14	4946.06	0.170865	0.0839777	2.03464	0.0418867	0.0788467	4946.06	0.522397	0.084047	6.21553	5.11501e-10	6.54629e-09
Aloxe3	68.8188	109.492	45.1174	9.32942	6.66841	4.10437	1.94999	12.6491	5.10322	22.309	Aloxe3	28.5542	-2.46925	0.713633	-3.46011	0.00053995	0.00133697	28.5542	-3.74047	0.693433	-5.39413	6.88546e-08	4.03814e-07	28.5542	1.27122	0.736815	1.72529	0.0844755	0.159634
Alpk1	1245.74	1474.65	1573.7	808.55	925.575	602.317	657.148	1018.25	1024.47	1046.17	Alpk1	1037.66	-0.476875	0.158276	-3.01293	0.0025874	0.00568967	1037.66	-0.938743	0.147948	-6.34511	2.22266e-10	1.68946e-09	1037.66	0.461868	0.149743	3.0844	0.00203962	0.00694418
Alpk2	331.264	409.238	572.45	136.054	142.704	91.3223	125.775	197.642	200.301	176.124	Alpk2	238.287	-1.19991	0.255975	-4.68762	2.76397e-06	9.4141e-06	238.287	-1.82638	0.239833	-7.61521	2.63259e-14	2.83187e-13	238.287	0.626467	0.247345	2.53277	0.0113166	0.0301516
Alpk3	61.8203	66.0061	84.8208	55.9765	76.0198	44.122	90.6747	9.48679	25.5161	8.2191	Alpk3	52.2662	-2.29697	0.532993	-4.30956	1.63578e-05	5.03106e-05	52.2662	-0.0952976	0.448893	-0.212295	0.831877	0.881651	52.2662	-2.20167	0.508038	-4.33368	1.46639e-05	8.61488e-05
Alpl	204.124	54.3579	97.8146	70.7481	52.0136	77.9831	30.2249	1.58113	2.55161	10.5674	Alpl	60.1966	-4.5319	0.703616	-6.44087	1.18787e-10	6.2408e-10	60.1966	-1.03258	0.533655	-1.93492	0.0529997	0.0965469	60.1966	-3.49932	0.67904	-5.15333	2.55899e-07	2.1154e-06
Als2	1339.05	1536	1227.55	1477.94	926.908	1079.45	999.372	1231.7	1117.6	1136.58	Als2	1207.22	-0.234788	0.16213	-1.44815	0.147575	0.212019	1207.22	-0.284088	0.151073	-1.88047	0.0600434	0.107139	1207.22	0.0492997	0.152437	0.32341	0.746385	0.828209
Als2cl	523.723	400.696	414.358	181.924	198.718	209.323	226.199	79.0566	105.892	100.978	Als2cl	244.087	-2.21735	0.227218	-9.75867	1.69369e-22	1.9051e-21	244.087	-1.12643	0.198635	-5.67083	1.42106e-08	9.0492e-08	244.087	-1.09092	0.218992	-4.98153	6.30819e-07	4.84255e-06
Alx4	134.138	73.7715	56.6675	7.77452	4.00104	3.07828	0.974997	18.9736	0	0	Alx4	29.938	-3.86733	0.998819	-3.8719	0.00010799	0.000296918	29.938	-4.4526	0.933083	-4.77193	1.82472e-06	8.71395e-06	29.938	0.585275	1.00922	0.579927	0.561964	0.681503
Alyref	1685.48	1652.48	1842.96	1582.11	1685.77	1720.76	1803.74	2593.06	2779.98	2967.09	Alyref	2031.34	0.686029	0.098743	6.94762	3.71502e-12	2.19925e-11	2031.34	-0.0261831	0.0926857	-0.282493	0.777565	0.839772	2031.34	0.712212	0.0928484	7.6707	1.71067e-14	3.78082e-13
Alyref2	127.14	92.4085	58.1112	52.0893	48.0125	80.0353	70.1998	128.072	49.7564	51.6629	Alyref2	75.7487	-0.273754	0.459777	-0.595407	0.551571	0.637072	75.7487	-0.552579	0.428346	-1.29003	0.19704	0.289046	75.7487	0.278825	0.435873	0.639693	0.522372	0.647102
Amacr	109.644	68.3357	112.974	82.4099	154.707	97.4788	127.725	45.8528	73.9967	38.7472	Amacr	91.187	-0.875644	0.396118	-2.21057	0.0270658	0.0476794	91.187	0.246978	0.356698	0.692401	0.488686	0.591617	91.187	-1.12262	0.373342	-3.00696	0.00263878	0.00868825
Ambp	2.33284	3.88271	7.57973	0	0	0	1.94999	14.2302	21.6887	42.2697	Ambp	9.39338	2.45815	1.11348	2.20763	0.0272703	0.0480048	9.39338	-3.22642	1.42408	-2.26562	0.0234745	0.0477381	9.39338	5.68457	1.39826	4.06546	4.79369e-05	0.000252084
Ambra1	1348.38	1319.34	1500.06	1814.57	1755.12	1602.76	1590.22	1737.66	1640.68	1888.04	Ambra1	1619.69	0.335999	0.108207	3.10514	0.00190187	0.00427625	1619.69	0.281495	0.100718	2.79487	0.00519202	0.0127225	1619.69	0.0545045	0.101469	0.537154	0.591161	0.705891
Amd-ps3	6.99853	28.732	16.2423	4.66471	9.33577	25.6523	9.74997	30.0415	26.7919	8.2191	Amd-ps3	16.6428	0.306561	0.869358	0.352629	0.724366	0.787333	16.6428	-0.503277	0.818878	-0.614593	0.538824	0.638323	16.6428	0.809838	0.826807	0.979477	0.327345	0.457717
Amd1	589.043	549.792	847.847	583.866	578.818	724.422	662.023	860.136	935.165	914.668	Amd1	724.578	0.442872	0.17337	2.55449	0.0106344	0.020567	724.578	-0.0606059	0.162279	-0.373467	0.708801	0.785188	724.578	0.503478	0.163007	3.08868	0.00201048	0.00685396
Amd2	25.6613	23.2963	20.5735	18.6588	44.0115	4.10437	22.4249	17.3925	15.3097	12.9157	Amd2	20.4349	-0.607553	0.778212	-0.780703	0.434977	0.526622	20.4349	-0.0639959	0.709387	-0.0902129	0.928118	0.951405	20.4349	-0.543557	0.736071	-0.738458	0.460236	0.589997
Amdhd2	1033.45	1203.64	1153.2	2001.94	1853.82	1984.46	1852.49	2144.02	2138.25	2300.17	Amdhd2	1766.54	0.955158	0.0990408	9.64409	5.20724e-22	5.69146e-21	1766.54	0.765142	0.0924492	8.27635	1.27013e-16	1.61219e-15	1766.54	0.190016	0.0922421	2.05997	0.0394011	0.0857441
Amer1	397.75	411.567	378.625	254.227	209.388	318.089	261.299	192.898	362.328	224.264	Amer1	301.044	-0.604636	0.243906	-2.47897	0.0131761	0.0249963	301.044	-0.600477	0.226131	-2.65545	0.00792036	0.0184611	301.044	-0.00415827	0.23103	-0.0179988	0.98564	0.991884
Amfr	2860.06	2627.04	2529.1	3443.33	3215.51	3998.68	3650.39	3263.46	3188.24	3353.39	Amfr	3212.92	0.291969	0.0983129	2.96979	0.00298004	0.00645536	3212.92	0.422404	0.0915531	4.61375	3.95459e-06	1.79616e-05	3212.92	-0.130435	0.0920264	-1.41736	0.156377	0.260541
Amh	12.8306	10.095	4.69221	3.88726	62.683	30.7828	10.725	11.0679	8.93063	73.9719	Amh	22.9666	1.8005	0.9921	1.81483	0.0695495	0.109929	22.9666	1.56707	0.928704	1.68737	0.0915322	0.152873	22.9666	0.233429	0.913445	0.255548	0.7983	0.867125
Amica1	16.3299	12.4247	11.1891	89.4069	98.6924	101.583	92.6247	203.966	239.851	177.298	Amica1	104.337	4.00873	0.344243	11.6451	2.43142e-31	4.05538e-30	104.337	2.89236	0.331654	8.72102	2.75704e-18	3.87902e-17	104.337	1.11637	0.277736	4.01953	5.8315e-05	0.000301803
Amigo1	397.75	580.853	297.775	78.5226	110.696	108.766	156.975	72.7321	95.6853	92.7584	Amigo1	199.251	-2.28328	0.315523	-7.23649	4.6043e-13	2.92869e-12	199.251	-1.9038	0.287473	-6.62255	3.53053e-11	2.89041e-10	199.251	-0.379477	0.303378	-1.25084	0.210993	0.327402
Amigo2	149.302	159.191	71.8269	84.7422	216.056	52.3307	123.825	129.653	108.443	97.455	Amigo2	119.283	-0.175754	0.451176	-0.389547	0.696872	0.764772	119.283	-0.0882949	0.419337	-0.210558	0.833232	0.882618	119.283	-0.0874594	0.424249	-0.206151	0.836673	0.893053
Amigo3	125.973	106.386	133.187	48.202	40.0104	28.7306	20.4749	47.434	79.0999	49.3146	Amigo3	67.8813	-1.05415	0.415532	-2.53687	0.0111849	0.021537	67.8813	-1.82465	0.391394	-4.66193	3.13258e-06	1.44207e-05	67.8813	0.770501	0.405826	1.8986	0.0576169	0.117417
Ammecr1	176.13	183.264	221.617	506.899	428.112	561.273	509.923	521.774	517.977	405.084	Ammecr1	403.205	1.30333	0.187185	6.96282	3.33533e-12	1.97861e-11	403.205	1.36497	0.174242	7.83376	4.73509e-15	5.32259e-14	403.205	-0.0616309	0.172156	-0.357995	0.720347	0.809884
Ammecr1l	985.626	1178.79	1113.5	936.829	725.523	804.457	883.347	845.906	831.824	727.977	Ammecr1l	903.378	-0.448918	0.138068	-3.25142	0.00114829	0.00268414	903.378	-0.382812	0.127906	-2.99293	0.00276314	0.00727872	903.378	-0.0661058	0.130532	-0.506433	0.612552	0.723887
Amn	8.16495	0	9.74536	0.777452	28.0073	13.3392	2.92499	4.7434	15.3097	10.5674	Amn	9.35797	0.771022	1.34567	0.572964	0.566669	0.651323	9.35797	0.888518	1.25055	0.7105	0.477394	0.581467	9.35797	-0.117497	1.25203	-0.0938449	0.925232	0.954086
Amn1	234.451	195.689	352.999	192.031	348.091	222.662	213.524	355.755	436.325	319.371	Amn1	287.09	0.498636	0.274392	1.81724	0.0691803	0.109406	287.09	-0.108459	0.257147	-0.42178	0.673186	0.755495	287.09	0.607095	0.258121	2.35198	0.0186739	0.0461177
Amot	222.786	154.532	86.9864	150.826	126.7	115.949	132.6	131.234	125.029	89.2359	Amot	133.588	-0.41609	0.347206	-1.19839	0.230764	0.311349	133.588	-0.219968	0.320748	-0.685797	0.492841	0.595586	133.588	-0.196122	0.327929	-0.598061	0.549799	0.671727
Amotl1	1393.87	1181.12	994.027	795.333	890.899	605.395	714.673	289.347	355.949	248.921	Amotl1	746.954	-1.99499	0.187465	-10.6419	1.9015e-26	2.58336e-25	746.954	-0.661109	0.169666	-3.89653	9.75812e-05	0.000351971	746.954	-1.33388	0.177371	-7.5203	5.46526e-14	1.14065e-12
Amotl2	2811.07	2342.05	1632.53	727.695	480.125	416.594	837.523	368.404	386.569	412.129	Amotl2	1041.47	-2.53765	0.230441	-11.0121	3.33964e-28	4.89737e-27	1041.47	-1.8745	0.212764	-8.81023	1.24886e-18	1.78817e-17	1041.47	-0.663153	0.217772	-3.04517	0.00232549	0.00777726
Ampd1	179.629	176.275	324.485	20.9912	144.038	61.5656	25.3499	56.9208	36.9983	49.3146	Ampd1	107.557	-2.25295	0.555559	-4.05529	5.00728e-05	0.000144538	107.557	-1.86621	0.511701	-3.64708	0.000265242	0.000874333	107.557	-0.386739	0.528222	-0.732151	0.464076	0.59371
Ampd2	499.228	472.137	514.7	571.427	674.843	619.76	586.948	637.196	713.175	706.843	Ampd2	599.626	0.469395	0.136883	3.42917	0.000605435	0.00148367	599.626	0.304785	0.127319	2.39387	0.0166718	0.0355748	599.626	0.16461	0.128505	1.28096	0.200206	0.314962
Ampd3	1714.64	2172.76	1474.08	924.39	857.557	909.118	811.198	668.819	782.068	745.59	Ampd3	1106.02	-1.28528	0.147747	-8.69919	3.34248e-18	2.97584e-17	1106.02	-1.0279	0.136512	-7.52978	5.08241e-14	5.33543e-13	1106.02	-0.257375	0.140031	-1.83799	0.0660646	0.130744
Amph	16.3299	42.7098	17.3251	20.9912	12.0031	18.4697	15.6	1.58113	0	0	Amph	14.501	-5.73601	1.41782	-4.04564	5.21808e-05	0.000150367	14.501	-0.596044	0.760939	-0.7833	0.433451	0.540454	14.501	-5.13996	1.39496	-3.68466	0.000229006	0.00101703
Amy1	16.3299	1.55308	10.8282	2.33236	0	7.18265	0	12.6491	0	1.17416	Amy1	5.20494	-1.07703	1.75967	-0.612067	0.540494	0.627218	5.20494	-1.98902	1.66056	-1.1978	0.230994	0.32836	5.20494	0.91199	1.70522	0.534823	0.592772	0.7071
Amz1	72.3181	101.727	143.293	665.499	724.189	694.665	747.823	766.849	774.413	841.871	Amz1	553.265	2.87062	0.198096	14.4911	1.37897e-47	3.89967e-46	553.265	2.70386	0.186152	14.525	8.40932e-48	3.48597e-46	553.265	0.166761	0.176427	0.945213	0.34455	0.476077
Amz2	439.741	427.098	437.459	499.124	385.434	519.203	448.499	510.706	461.841	524.848	Amz2	465.395	0.199195	0.16128	1.23509	0.216798	0.295107	465.395	0.0938895	0.149759	0.626938	0.5307	0.630886	465.395	0.105306	0.151945	0.69305	0.488278	0.6162
Anapc1	2496.14	2426.69	2667.34	2955.09	2843.41	2816.63	2655.89	3407.34	2905.01	3228.93	Anapc1	2840.25	0.328691	0.0927186	3.54504	0.000392547	0.000993407	2840.25	0.154638	0.0864947	1.78783	0.0738032	0.127842	2840.25	0.174053	0.0869809	2.00105	0.0453867	0.0966293
Anapc10	191.293	208.89	275.758	225.461	233.394	194.958	207.674	300.415	415.912	302.933	Anapc10	255.669	0.584553	0.225777	2.58908	0.00962337	0.0188042	255.669	-0.0746552	0.212061	-0.352045	0.724804	0.797848	255.669	0.659208	0.213066	3.09391	0.00197538	0.0067498
Anapc11	366.256	370.41	310.047	397.278	393.436	416.594	422.174	428.487	335.537	396.865	Anapc11	383.708	0.152259	0.17012	0.895009	0.370782	0.463131	383.708	0.228351	0.157204	1.45258	0.146339	0.227057	383.708	-0.0760923	0.160054	-0.475416	0.63449	0.742533
Anapc13	493.396	399.143	392.341	448.59	401.438	443.272	468.974	300.415	548.596	520.152	Anapc13	441.632	0.0986786	0.212496	0.464378	0.642377	0.718306	441.632	0.0449298	0.197724	0.227235	0.820241	0.87332	441.632	0.0537488	0.199738	0.269097	0.787855	0.860343
Anapc15	599.54	688.016	565.231	502.234	596.155	643.36	585.973	534.423	543.493	563.595	Anapc15	582.202	-0.17287	0.150463	-1.14892	0.250587	0.333985	582.202	-0.0861383	0.139087	-0.619311	0.535712	0.635473	582.202	-0.0867319	0.142104	-0.610342	0.541635	0.664537
Anapc16	450.238	525.719	440.707	429.931	518.802	499.707	431.924	284.604	442.704	366.337	Anapc16	439.067	-0.36962	0.188518	-1.96066	0.0499186	0.082195	439.067	-0.00779987	0.173621	-0.0449248	0.964167	0.975754	439.067	-0.36182	0.177693	-2.03621	0.0417298	0.0899022
Anapc2	3507.43	3441.63	3184.21	3403.68	3548.93	3648.79	3782.99	2678.44	2970.07	3248.89	Anapc2	3341.51	-0.185797	0.094474	-1.96664	0.0492244	0.0811619	3341.51	0.0911373	0.0877681	1.03839	0.29909	0.4028	3341.51	-0.276934	0.0886579	-3.12363	0.00178637	0.00617365
Anapc4	829.325	719.078	776.02	1178.62	1172.31	1256.96	1170	1168.46	961.957	1299.79	Anapc4	1053.25	0.562976	0.130764	4.30528	1.66778e-05	5.123e-05	1053.25	0.62579	0.121578	5.14725	2.64334e-07	1.43123e-06	1053.25	-0.0628139	0.122135	-0.514298	0.607043	0.719067
Anapc5	3625.24	3789.52	3815.13	4031.86	3382.22	4543.54	4111.56	3173.33	3384.71	3327.56	Anapc5	3718.47	-0.184056	0.103554	-1.77739	0.0755048	0.118177	3718.47	0.102162	0.0963658	1.06015	0.289076	0.392149	3718.47	-0.286218	0.0970947	-2.94782	0.00320023	0.0102702
Anapc7	938.969	800.615	805.256	831.873	590.821	858.84	983.772	834.838	790.999	692.753	Anapc7	812.873	-0.133641	0.172535	-0.774573	0.438592	0.52984	812.873	-0.0516761	0.160385	-0.3222	0.747301	0.816425	812.873	-0.0819646	0.162188	-0.505368	0.6133	0.724479
Ang	698.686	802.944	792.262	375.509	389.435	448.403	517.723	297.253	236.024	238.354	Ang	479.659	-1.57726	0.179366	-8.79353	1.44932e-18	1.31866e-17	479.659	-0.822377	0.162168	-5.07115	3.95416e-07	2.08e-06	479.659	-0.754881	0.170969	-4.4153	1.00872e-05	6.08812e-05
Angel1	61.8203	84.6431	100.702	105.733	32.0083	136.47	106.275	39.5283	31.8951	15.264	Angel1	71.434	-1.53026	0.521611	-2.93371	0.00334939	0.00718374	71.434	0.206082	0.464849	0.443331	0.657527	0.742152	71.434	-1.73634	0.492071	-3.52863	0.00041771	0.00173452
Angel2	926.138	884.481	731.263	933.72	937.578	930.666	752.698	1121.02	1049.99	1009.78	Angel2	927.733	0.326665	0.138945	2.35103	0.0187214	0.0342432	927.733	0.0723381	0.129623	0.558066	0.576799	0.673209	927.733	0.254327	0.130605	1.9473	0.0514985	0.107158
Angpt1	40.8247	30.2851	26.7095	37.3177	24.0063	25.6523	10.725	6.32453	15.3097	14.0899	Angpt1	23.1245	-1.42853	0.690456	-2.06897	0.038549	0.0653039	23.1245	-0.40307	0.611111	-0.65957	0.50953	0.611882	23.1245	-1.02546	0.659023	-1.55603	0.1197	0.21093
Angpt2	104.978	111.045	40.4252	241.01	134.702	186.749	203.774	102.774	63.7902	79.8427	Angpt2	126.909	-0.0450136	0.393786	-0.11431	0.908992	0.934016	126.909	1.18352	0.359591	3.2913	0.000997265	0.00292284	126.909	-1.22854	0.366679	-3.35044	0.000806824	0.00310455
Angpt4	11.6642	20.9666	23.1001	0	0	3.07828	5.84998	0	0	0	Angpt4	6.46592	-6.24752	1.87758	-3.32743	0.000876497	0.00209315	6.46592	-3.05238	1.45267	-2.10123	0.0356211	0.0684937	6.46592	-3.19514	1.86262	-1.7154	0.0862713	0.162287
Angptl1	921.473	661.614	618.289	168.707	145.371	127.236	188.174	158.113	145.442	200.781	Angptl1	333.52	-2.12023	0.23039	-9.20279	3.4876e-20	3.46437e-19	333.52	-2.21518	0.212318	-10.4334	1.74606e-25	3.59275e-24	333.52	0.0949531	0.223323	0.425183	0.670703	0.771211
Angptl2	3158.67	2206.16	1907.56	663.166	824.215	685.43	797.548	694.117	831.824	625.826	Angptl2	1239.45	-1.75511	0.176264	-9.95728	2.34385e-23	2.75301e-22	1239.45	-1.70614	0.163695	-10.4226	1.95431e-25	3.99225e-24	1239.45	-0.0489666	0.166957	-0.293288	0.769302	0.846611
Angptl3	9.33137	6.98888	6.13597	24.101	6.66841	32.835	28.2749	6.32453	2.55161	0	Angptl3	12.3212	-1.39579	1.09311	-1.27689	0.20164	0.277092	12.3212	1.63995	0.888545	1.84566	0.0649416	0.114556	12.3212	-3.03574	1.024	-2.96459	0.00303087	0.00978584
Angptl4	685.856	808.38	373.211	569.872	589.487	606.421	636.673	264.049	262.816	183.168	Angptl4	497.993	-1.39377	0.243862	-5.7154	1.09448e-08	4.81414e-08	497.993	-0.0476848	0.222678	-0.214142	0.830436	0.880535	497.993	-1.34608	0.229499	-5.86531	4.48291e-09	4.97009e-08
Angptl6	16.3299	27.9555	28.5142	9.32942	20.0052	5.13046	13.65	22.1358	7.65483	5.87079	Angptl6	15.6576	-1.06221	0.826752	-1.2848	0.198864	0.273742	15.6576	-1.03586	0.758872	-1.365	0.172254	0.259426	15.6576	-0.0263479	0.796117	-0.0330956	0.973598	0.984237
Angptl7	8603.52	5682.73	3750.52	62.9736	52.0136	30.7828	13.65	18.9736	7.65483	0	Angptl7	1822.28	-9.43868	0.938512	-10.0571	8.55119e-24	1.03148e-22	1822.28	-7.23665	0.830839	-8.71006	3.03721e-18	4.26263e-17	1822.28	-2.20203	0.892987	-2.46591	0.0136666	0.0354351
Ank	1180.42	1105.8	1205.18	1184.06	978.922	1284.67	1154.4	1160.55	1192.88	1300.97	Ank	1174.78	0.0662044	0.122857	0.538872	0.589975	0.672607	1174.78	-0.0154422	0.114274	-0.135133	0.892507	0.925224	1174.78	0.0816466	0.115628	0.706116	0.480116	0.608414
Ank1	395.417	493.881	574.616	181.146	198.718	230.871	245.699	69.5698	114.822	39.9213	Ank1	254.466	-2.71122	0.303708	-8.92705	4.37537e-19	4.09267e-18	254.466	-1.19121	0.269167	-4.42556	9.61945e-06	4.08935e-05	254.466	-1.52001	0.289494	-5.25057	1.51631e-07	1.30619e-06
Ank2	2341.01	2495.81	3330.75	346.743	177.38	129.288	256.424	237.17	267.919	228.961	Ank2	981.145	-3.47621	0.346533	-10.0314	1.1093e-23	1.32679e-22	981.145	-3.5779	0.32266	-11.0887	1.4227e-28	3.33519e-27	981.145	0.101692	0.328207	0.30984	0.756683	0.836461
Ank3	629.867	774.989	401.004	419.046	442.782	348.872	444.599	278.279	228.369	214.871	Ank3	418.268	-1.32295	0.232048	-5.70118	1.18981e-08	5.21724e-08	418.268	-0.537479	0.212426	-2.53019	0.0114	0.0254539	418.268	-0.78547	0.219359	-3.58075	0.000342608	0.00145283
Ankdd1a	573.879	743.927	1145.62	63.751	209.388	101.583	98.4747	194.479	112.271	106.848	Ankdd1a	335.022	-2.58161	0.356916	-7.2331	4.72101e-13	2.99732e-12	335.022	-2.80863	0.331904	-8.46217	2.62458e-17	3.46062e-16	335.022	0.227016	0.341012	0.665711	0.505596	0.631567
Ankfy1	7223.64	6597.5	7633.51	5542.45	5121.34	5763.56	5415.13	6028.86	6167.24	5894.27	Ankfy1	6138.75	-0.24645	0.0819175	-3.00851	0.00262531	0.00576482	6138.75	-0.389233	0.0764432	-5.09179	3.54695e-07	1.88152e-06	6138.75	0.142783	0.0769667	1.85513	0.0635777	0.126797
Ankhd1	5321.21	5782.13	6235.23	4747.9	5358.73	4868.81	4646.84	5488.11	4458.94	5217.95	Ankhd1	5212.58	-0.194273	0.100291	-1.9371	0.0527335	0.0862617	5212.58	-0.237662	0.0935953	-2.53925	0.011109	0.0248826	5212.58	0.0433891	0.0940883	0.461154	0.644688	0.750334
Ankib1	1782.29	1625.3	1712.66	1683.18	1661.77	1817.21	1690.65	2039.66	2083.39	2203.89	Ankib1	1830	0.306527	0.0923885	3.3178	0.000907285	0.0021609	1830	0.00627469	0.0862108	0.0727831	0.941979	0.96134	1830	0.300252	0.0869791	3.45201	0.000556437	0.00223268
Ankle1	122.474	83.09	101.424	55.9765	17.3379	24.6262	25.3499	18.9736	1.2758	12.9157	Ankle1	46.3444	-3.23236	0.651454	-4.96176	6.98558e-07	2.55217e-06	46.3444	-1.71576	0.560821	-3.05937	0.00221801	0.00597044	46.3444	-1.5166	0.628151	-2.41439	0.0157618	0.0399235
Ankle2	2316.51	1972.42	2160.94	2761.51	2812.73	3176.78	2786.54	3091.11	2665.16	2495.08	Ankle2	2623.88	0.355125	0.10872	3.26641	0.00108922	0.00255767	2623.88	0.424611	0.101302	4.19155	2.77057e-05	0.000109661	2623.88	-0.0694864	0.101759	-0.682853	0.4947	0.622255
Ankmy2	298.604	308.287	358.774	403.497	433.446	561.273	443.624	284.604	230.921	306.455	Ankmy2	362.948	-0.236614	0.197608	-1.19739	0.231154	0.311727	362.948	0.511815	0.180445	2.83641	0.00456241	0.0113478	362.948	-0.748429	0.185283	-4.03938	5.35919e-05	0.00027923
Ankra2	300.937	203.454	241.468	250.339	300.078	252.419	248.624	238.751	269.195	265.359	Ankra2	257.063	0.0591465	0.211915	0.279106	0.780164	0.832789	257.063	0.083555	0.196046	0.4262	0.669962	0.753087	257.063	-0.0244085	0.199814	-0.122156	0.902776	0.93836
Ankrd1	89.8144	84.6431	49.8096	146.161	81.3545	247.288	258.374	60.083	132.684	92.7584	Ankrd1	124.297	0.362862	0.436502	0.831295	0.405807	0.49795	124.297	1.30653	0.402465	3.24633	0.00116903	0.00338424	124.297	-0.943673	0.405773	-2.32562	0.0200388	0.0488707
Ankrd10	367.423	551.345	468.499	446.257	357.427	502.786	475.799	363.66	412.085	414.477	Ankrd10	435.976	-0.223008	0.193932	-1.14993	0.250174	0.333539	435.976	-0.0549505	0.179431	-0.306248	0.759416	0.82568	435.976	-0.168058	0.182763	-0.919539	0.357814	0.489291
Ankrd11	18244	19492	16509	11743.4	14371.7	10647.8	11239.8	13861.8	13551.6	13755.2	Ankrd11	14341.6	-0.397823	0.104809	-3.79569	0.000147234	0.000396325	14341.6	-0.59154	0.0979829	-6.03718	1.56834e-09	1.0911e-08	14341.6	0.193717	0.098179	1.9731	0.0484839	0.102098
Ankrd12	3044.36	3533.27	2904.48	2158.98	2111.22	2377.46	1885.64	3132.22	2637.09	2695.86	Ankrd12	2648.06	-0.164012	0.115607	-1.41871	0.155985	0.222577	2648.06	-0.566817	0.108058	-5.24548	1.55874e-07	8.70884e-07	2648.06	0.402805	0.108807	3.70201	0.000213899	0.000958204
Ankrd13a	5369.04	5346.49	4994.32	6940.31	6692.41	6838.91	6815.23	6798.87	7222.33	7568.62	Ankrd13a	6458.65	0.459755	0.0734346	6.26074	3.83154e-10	1.93065e-09	6458.65	0.382333	0.0685293	5.57913	2.41731e-08	1.4929e-07	6458.65	0.0774214	0.0687356	1.12637	0.26001	0.385211
Ankrd13b	142.303	155.308	57.3894	189.698	158.708	138.523	137.475	115.423	118.65	117.416	Ankrd13b	133.089	-0.000461237	0.357754	-0.00128926	0.998971	0.999148	133.089	0.414413	0.330178	1.25512	0.209436	0.303606	133.089	-0.414874	0.33537	-1.23706	0.216063	0.333867
Ankrd13c	1360.05	1428.06	1441.23	1701.06	1875.16	2024.48	1889.54	2229.4	2198.21	2355.36	Ankrd13c	1850.26	0.680613	0.0977652	6.96171	3.36158e-12	1.99349e-11	1850.26	0.40776	0.0912937	4.46647	7.95215e-06	3.42684e-05	1850.26	0.272853	0.0915099	2.98168	0.00286676	0.00933578
Ankrd13d	151.635	180.158	237.859	109.621	192.05	143.653	195.974	134.396	56.1354	125.635	Ankrd13d	152.712	-0.857843	0.35346	-2.42699	0.0152248	0.0284664	152.712	-0.25282	0.324437	-0.779258	0.435828	0.542781	152.712	-0.605023	0.333666	-1.81326	0.0697919	0.136594
Ankrd16	447.906	319.935	392.702	219.241	269.404	255.497	221.324	365.242	276.85	205.477	Ankrd16	297.358	-0.456536	0.233545	-1.9548	0.0506061	0.0831819	297.358	-0.681107	0.217292	-3.13452	0.00172133	0.00476632	297.358	0.224572	0.221708	1.01291	0.311101	0.441691
Ankrd17	9722.12	10088.8	9959.4	6521.26	7782.03	6345.36	6379.41	7866.13	7293.77	7843.37	Ankrd17	7980.17	-0.372175	0.0897268	-4.14787	3.3558e-05	9.89506e-05	7980.17	-0.555065	0.0838094	-6.62295	3.52102e-11	2.88401e-10	7980.17	0.18289	0.0842139	2.17173	0.0298758	0.0682853
Ankrd2	25.6613	24.8493	57.3894	11.6618	10.6694	8.20874	0.974997	23.717	7.65483	5.87079	Ankrd2	17.6658	-1.56564	0.877777	-1.78365	0.0744809	0.116887	17.6658	-2.20162	0.822769	-2.67587	0.00745353	0.0175094	17.6658	0.635979	0.859268	0.740141	0.459215	0.588993
Ankrd23	72.3181	104.833	107.199	73.0805	49.3462	19.4958	22.4249	6.32453	22.9645	36.3989	Ankrd23	51.4385	-2.09685	0.617607	-3.39512	0.000685987	0.00166534	51.4385	-1.20516	0.557474	-2.16182	0.0306323	0.0600423	51.4385	-0.891692	0.58911	-1.51363	0.130121	0.225413
Ankrd24	190.127	152.202	188.049	85.5197	74.6861	91.3223	57.5248	86.9623	67.6176	110.371	Ankrd24	110.438	-0.999103	0.316831	-3.15343	0.00161366	0.00366508	110.438	-1.19267	0.293061	-4.0697	4.70739e-05	0.000179163	110.438	0.193568	0.305636	0.633328	0.52652	0.650296
Ankrd26	589.043	467.478	547.545	518.56	596.155	458.664	459.224	287.766	241.127	304.107	Ankrd26	446.967	-0.944248	0.180428	-5.23339	1.6643e-07	6.46548e-07	446.967	-0.0739284	0.163492	-0.452183	0.651137	0.736598	446.967	-0.870319	0.170562	-5.10264	3.3494e-07	2.70306e-06
Ankrd27	776.836	799.838	754.724	901.844	934.91	941.953	937.947	809.54	1033.4	917.017	Ankrd27	880.801	0.245824	0.123504	1.99042	0.0465451	0.0771259	880.801	0.25817	0.114546	2.25386	0.024205	0.0490565	880.801	-0.0123463	0.116002	-0.106432	0.91524	0.946999
Ankrd28	716.182	757.128	684.341	905.731	1230.99	1086.63	1149.52	1807.23	1569.24	1650.86	Ankrd28	1155.79	1.22078	0.131323	9.29599	1.45843e-20	1.47633e-19	1155.79	0.603028	0.123221	4.89386	9.88782e-07	4.91528e-06	1155.79	0.617752	0.122514	5.0423	4.59974e-07	3.62821e-06
Ankrd29	50.1561	30.2851	24.9048	17.8814	0	32.835	10.725	4.7434	0	5.87079	Ankrd29	17.7402	-3.30918	1.12035	-2.9537	0.00313988	0.0067714	17.7402	-1.17762	0.951235	-1.23799	0.21572	0.31092	17.7402	-2.13156	1.07347	-1.98567	0.0470699	0.0995643
Ankrd33b	1124.43	1167.92	721.518	651.505	862.892	784.961	794.623	828.513	797.378	1026.21	Ankrd33b	875.995	-0.180408	0.184091	-0.979995	0.327089	0.417795	875.995	-0.375289	0.171723	-2.18543	0.0288572	0.0570896	875.995	0.194881	0.173243	1.1249	0.260632	0.385929
Ankrd35	103.811	147.543	40.7862	6.21961	10.6694	15.3914	4.87499	15.8113	7.65483	8.2191	Ankrd35	36.0981	-3.21994	0.677346	-4.75375	1.99676e-06	6.92448e-06	36.0981	-3.40142	0.617927	-5.50456	3.70094e-08	2.23689e-07	36.0981	0.181482	0.682203	0.266023	0.790221	0.862035
Ankrd37	59.4875	46.5925	54.1409	43.5373	36.0094	14.3653	39.9749	66.4075	131.408	112.719	Ankrd37	60.4642	0.960462	0.457511	2.09932	0.035789	0.0611019	60.4642	-0.66771	0.438585	-1.52242	0.127904	0.202502	60.4642	1.62817	0.43762	3.72052	0.000198814	0.000898883
Ankrd39	23.3284	29.5086	25.2658	2.33236	1.33368	7.18265	9.74997	15.8113	56.1354	23.4831	Ankrd39	19.4131	0.29219	0.776073	0.376497	0.706547	0.772846	19.4131	-2.32676	0.778294	-2.98956	0.00279378	0.00734806	19.4131	2.61895	0.784044	3.34031	0.000836861	0.00319696
Ankrd40	1397.37	1238.58	1404.05	2198.63	2048.53	1903.4	1831.04	1600.11	1685.34	1653.21	Ankrd40	1696.03	0.289884	0.106956	2.71032	0.00672191	0.0135716	1696.03	0.5674	0.0991523	5.72251	1.04964e-08	6.75236e-08	1696.03	-0.277516	0.10003	-2.77433	0.00553149	0.0164762
Ankrd42	152.801	142.884	165.671	73.0805	60.0156	20.5219	9.74997	66.4075	8.93063	31.7022	Ankrd42	73.1764	-2.11956	0.651184	-3.25493	0.00113419	0.00265228	73.1764	-1.91259	0.601266	-3.18095	0.00146794	0.00414094	73.1764	-0.206966	0.619962	-0.333837	0.738503	0.822718
Ankrd44	3029.2	3158.2	3840.03	2864.91	3675.63	3320.44	3355.94	3342.51	2837.39	2914.26	Ankrd44	3233.85	-0.142872	0.119356	-1.19703	0.231295	0.311893	3233.85	-0.0187114	0.111255	-0.168185	0.866438	0.906214	3233.85	-0.124161	0.111922	-1.10935	0.267278	0.393372
Ankrd46	414.079	407.684	388.01	193.585	248.065	156.992	229.124	180.249	91.8579	129.157	Ankrd46	243.88	-1.59871	0.261054	-6.12408	9.12088e-10	4.44306e-09	243.88	-0.964333	0.237199	-4.0655	4.79294e-05	0.000181995	243.88	-0.634381	0.248868	-2.54907	0.0108012	0.0289874
Ankrd49	208.789	202.677	207.54	237.123	208.054	244.21	198.899	411.094	266.643	378.079	Ankrd49	256.311	0.768717	0.216166	3.55613	0.000376351	0.000955837	256.311	0.107597	0.203178	0.529571	0.596409	0.690926	256.311	0.66112	0.203466	3.24928	0.00115697	0.00423426
Ankrd50	1760.13	1549.2	1352.08	1627.21	1547.07	1390.36	1656.52	1168.46	1070.4	886.489	Ankrd50	1400.79	-0.57598	0.136897	-4.20741	2.5832e-05	7.74049e-05	1400.79	0.00417073	0.126496	0.0329712	0.973698	0.982255	1400.79	-0.580151	0.128665	-4.509	6.51342e-06	4.06097e-05
Ankrd52	1348.38	1306.92	1719.88	2007.38	2035.2	2199.94	1897.34	3042.1	3285.2	3078.64	Ankrd52	2192.1	1.10084	0.116654	9.43678	3.84397e-21	4.0155e-20	2192.1	0.476995	0.109337	4.36261	1.28522e-05	5.34727e-05	2192.1	0.623841	0.109045	5.72094	1.05934e-08	1.10322e-07
Ankrd54	239.116	269.46	233.167	254.227	125.366	229.845	213.524	145.464	126.305	207.826	Ankrd54	204.43	-0.625888	0.287417	-2.17763	0.0294333	0.0513497	204.43	-0.259418	0.26467	-0.980158	0.327008	0.433495	204.43	-0.36647	0.27152	-1.3497	0.177113	0.286606
Ankrd55	24.4948	34.1678	27.7923	48.202	30.6747	4.10437	25.3499	22.1358	11.4822	21.1348	Ankrd55	24.9539	-0.663653	0.753932	-0.880255	0.378721	0.471073	24.9539	-0.0862026	0.688908	-0.125129	0.900421	0.93144	24.9539	-0.57745	0.71232	-0.810661	0.41756	0.549182
Ankrd6	8.16495	25.6259	20.9345	5.44216	21.3389	7.18265	8.77497	3.16226	7.65483	23.4831	Ankrd6	13.1764	-0.665942	0.950454	-0.700656	0.483517	0.573169	13.1764	-0.805334	0.879996	-0.915156	0.360109	0.467743	13.1764	0.139392	0.908843	0.153373	0.878104	0.921421
Ankrd66	62.9867	49.6987	38.2596	53.6442	21.3389	19.4958	23.3999	53.7585	107.168	93.9326	Ankrd66	52.3682	0.769907	0.503289	1.52975	0.126078	0.185032	52.3682	-0.74441	0.480847	-1.54812	0.121593	0.193973	52.3682	1.51432	0.481292	3.14636	0.00165316	0.00578012
Ankrd9	65.3196	90.8554	64.6082	45.0922	46.6788	114.922	44.8499	75.8943	77.8241	42.2697	Ankrd9	66.8315	-0.175249	0.471042	-0.372045	0.709859	0.77552	66.8315	-0.226782	0.437061	-0.51888	0.603844	0.697685	66.8315	0.0515331	0.445139	0.115769	0.907836	0.941689
Anks1	3673.06	4289.62	3725.98	2587.36	2966.11	2412.34	2887.94	2392.25	2593.71	2920.13	Anks1	3044.85	-0.563355	0.112488	-5.00814	5.49582e-07	2.03306e-06	3044.85	-0.522537	0.10477	-4.98748	6.11724e-07	3.13158e-06	3044.85	-0.0408186	0.1058	-0.385808	0.699639	0.79438
Anks3	454.904	364.198	367.797	258.114	288.075	244.21	311.999	309.902	293.435	162.034	Anks3	305.467	-0.634777	0.241894	-2.6242	0.0086854	0.017127	305.467	-0.519685	0.223831	-2.32177	0.0202455	0.0419574	305.467	-0.115093	0.228957	-0.502682	0.615188	0.726143
Anks6	256.613	269.46	255.545	53.6442	170.711	96.4527	69.2248	23.717	33.1709	38.7472	Anks6	126.729	-3.0204	0.410422	-7.35924	1.84955e-13	1.20765e-12	126.729	-1.42994	0.357596	-3.99876	6.36762e-05	0.000236607	126.729	-1.59045	0.393363	-4.04323	5.27209e-05	0.000275367
Ankzf1	214.621	273.343	248.687	210.689	268.07	263.706	236.924	246.657	247.506	190.213	Ankzf1	240.042	-0.11184	0.216484	-0.516619	0.605422	0.685938	240.042	-0.0101715	0.199699	-0.0509343	0.959378	0.972922	240.042	-0.101668	0.204537	-0.497065	0.619143	0.729596
Anln	1066.11	1224.61	1239.11	628.958	473.457	818.822	530.398	189.736	176.061	133.854	Anln	648.111	-2.82668	0.20706	-13.6515	1.97685e-42	4.79295e-41	648.111	-0.94034	0.183151	-5.13424	2.83283e-07	1.52411e-06	648.111	-1.88634	0.196697	-9.59008	8.8015e-22	3.96791e-20
Ano1	235.617	120.364	103.59	151.603	96.025	71.8265	139.425	17.3925	29.3435	41.0955	Ano1	100.628	-2.36302	0.449945	-5.2518	1.50619e-07	5.88335e-07	100.628	-0.405168	0.393425	-1.02985	0.303082	0.407788	100.628	-1.95786	0.427393	-4.58093	4.62919e-06	2.96785e-05
Ano10	688.188	554.451	586.527	469.581	580.151	541.777	522.598	369.985	326.606	368.685	Ano10	500.855	-0.777564	0.159939	-4.86164	1.16415e-06	4.15758e-06	500.855	-0.205423	0.145635	-1.41054	0.158381	0.24229	500.855	-0.572141	0.151538	-3.77556	0.000159649	0.000739736
Ano2	0	13.9778	14.4376	0	16.0042	1.02609	0	3.16226	0	0	Ano2	4.86079	-3.25444	2.29968	-1.41517	0.157019	0.223902	4.86079	-1.19277	1.98743	-0.600157	0.548401	0.647262	4.86079	-2.06167	2.19607	-0.938799	0.347834	0.479191
Ano5	19.8292	34.1678	24.9048	60.6412	25.3399	92.3484	68.2498	30.0415	75.2725	17.6124	Ano5	44.8407	0.636032	0.613651	1.03647	0.299982	0.388515	44.8407	1.2284	0.566346	2.169	0.0300827	0.0591372	44.8407	-0.592371	0.568899	-1.04126	0.297755	0.427059
Ano6	5215.07	5312.32	4618.22	6734.29	7065.84	6984.61	6443.76	6900.06	6279.51	5666.48	Ano6	6122.02	0.315621	0.0930164	3.39317	0.00069088	0.00167626	6122.02	0.431781	0.0867893	4.97505	6.52312e-07	3.32534e-06	6122.02	-0.11616	0.0870381	-1.33459	0.18201	0.292907
Ano8	527.222	497.763	482.215	503.789	470.789	626.943	546.973	341.525	414.636	344.028	Ano8	475.588	-0.451442	0.166865	-2.70543	0.00682165	0.0137566	475.588	0.098987	0.152543	0.648912	0.516395	0.618039	475.588	-0.550429	0.157342	-3.49829	0.000468245	0.00192044
Anp32a	5152.08	5421.04	5162.52	5062.77	4447.83	4841.11	5495.08	5078.6	5341.79	5859.04	Anp32a	5186.19	0.0493958	0.0936865	0.527246	0.598023	0.679333	5186.19	-0.0796875	0.087465	-0.911079	0.362254	0.469739	5186.19	0.129083	0.0878671	1.46908	0.141812	0.241483
Anp32b	5979.07	6016.65	5849.38	7751.19	7000.49	7728.53	7971.58	9311.29	10658.1	9653.92	Anp32b	7792.02	0.731514	0.0807136	9.06308	1.26813e-19	1.21563e-18	7792.02	0.356434	0.0754924	4.72145	2.34165e-06	1.0988e-05	7792.02	0.37508	0.075527	4.96617	6.82876e-07	5.20222e-06
Anp32e	1881.44	1811.67	2163.11	2344.79	2101.88	2335.39	2381.92	3103.76	3086.17	3100.95	Anp32e	2431.11	0.66368	0.0975727	6.8019	1.03246e-11	5.90634e-11	2431.11	0.229563	0.0912895	2.51467	0.0119143	0.0264549	2431.11	0.434117	0.0914594	4.74655	2.06912e-06	1.42491e-05
Anpep	2765.58	2172.76	2341.41	12093.3	12327.2	12333.6	10500.7	3873.77	3727.9	2991.75	Anpep	6512.8	0.541975	0.116214	4.66358	3.1076e-06	1.05171e-05	6512.8	2.28482	0.107978	21.1601	2.22851e-99	2.49182e-97	6512.8	-1.74284	0.108188	-16.1094	2.19265e-58	6.10922e-56
Antxr1	3723.22	2232.56	2044.72	625.071	653.504	547.934	914.547	437.974	669.797	595.298	Antxr1	1244.46	-2.22892	0.221898	-10.0448	9.68357e-24	1.16395e-22	1244.46	-1.95894	0.206045	-9.50738	1.95522e-21	3.28694e-20	1244.46	-0.269975	0.209507	-1.28862	0.19753	0.311633
Antxr2	5699.13	5619.06	5997.73	6113.88	6693.75	5506.01	6597.81	6841.56	6463.23	7767.05	Antxr2	6329.92	0.283142	0.0971292	2.91511	0.00355562	0.00758519	6329.92	0.109203	0.0907528	1.2033	0.228861	0.325855	6329.92	0.17394	0.0909767	1.91192	0.0558871	0.114441
Anxa1	5764.45	6156.42	6329.43	15496.9	14570.5	16292.3	15566.8	14913.2	17225.9	14785	Anxa1	12710.1	1.36188	0.0831815	16.3723	3.01443e-60	1.17239e-58	12710.1	1.3471	0.0777661	17.3225	3.18479e-67	1.99737e-65	12710.1	0.0147761	0.0775887	0.190442	0.848963	0.902149
Anxa11	1496.52	1429.61	1312.01	1578.23	1863.15	1516.57	1740.37	1936.89	2300.28	2188.63	Anxa11	1736.23	0.60307	0.115098	5.2396	1.60924e-07	6.26733e-07	1736.23	0.246179	0.107597	2.28798	0.0221388	0.0454135	1736.23	0.356891	0.107879	3.30824	0.000938851	0.00353494
Anxa11os	10.4978	27.179	18.4079	6.21961	14.6705	16.4175	6.82498	30.0415	7.65483	8.2191	Anxa11os	14.6133	-0.315919	0.858783	-0.367868	0.712972	0.77832	14.6133	-0.782235	0.802229	-0.975078	0.329522	0.436112	14.6133	0.466316	0.822933	0.566652	0.570951	0.688609
Anxa2	7717.04	7327.45	7925.87	21471.7	20280	20189.4	22264.1	23943.1	29117.7	28571.9	Anxa2	18880.8	1.82938	0.0866021	21.1239	4.79498e-99	3.57436e-97	18880.8	1.45902	0.0810341	18.005	1.77911e-72	1.26517e-70	18880.8	0.370353	0.0808173	4.5826	4.59229e-06	2.94642e-05
Anxa3	1967.75	2031.43	2058.44	3594.94	3981.04	3904.28	4448.91	4006.59	3874.62	3722.08	Anxa3	3359.01	0.936744	0.0936337	10.0044	1.45842e-23	1.73459e-22	3359.01	0.978868	0.0873347	11.2082	3.71521e-29	8.93123e-28	3359.01	-0.042124	0.0872203	-0.482962	0.629123	0.737928
Anxa4	3009.37	2835.15	2889.32	6416.31	5360.06	7020.53	6307.26	6035.18	6246.34	5742.8	Anxa4	5186.23	1.04557	0.0981685	10.6508	1.7293e-26	2.35318e-25	5186.23	1.109	0.0916765	12.0969	1.0964e-33	3.09541e-32	5186.23	-0.0634337	0.0915307	-0.693031	0.48829	0.6162
Anxa5	10495.5	11067.3	10843.7	18843.9	16208.2	18368.1	18120.3	17001.9	17430	16300.8	Anxa5	15468	0.646465	0.0755111	8.56119	1.11711e-17	9.64263e-17	15468	0.727517	0.0705478	10.3124	6.19399e-25	1.23705e-23	15468	-0.0810524	0.07059	-1.14821	0.25088	0.374591
Anxa6	7314.63	7968.1	6980.57	7175.1	7145.86	7927.59	8239.7	5461.23	6264.2	6137.32	Anxa6	7061.43	-0.317132	0.091808	-3.45429	0.000551741	0.00136458	7061.43	0.0388251	0.0855413	0.453876	0.649918	0.735861	7061.43	-0.355957	0.0860358	-4.13731	3.51404e-05	0.000190145
Anxa7	2993.04	2790.89	2844.56	2653.44	2734.05	2546.76	2757.29	2740.1	2919.04	3086.86	Anxa7	2806.6	0.0209091	0.0855108	0.24452	0.806828	0.854809	2806.6	-0.105279	0.0796328	-1.32205	0.18615	0.27646	2806.6	0.126188	0.0804796	1.56795	0.116893	0.207186
Anxa8	13.9971	24.0728	26.7095	0.777452	21.3389	7.18265	8.77497	0	0	0	Anxa8	10.2853	-6.46626	1.61823	-3.99588	6.44547e-05	0.000182945	10.2853	-1.21164	1.06638	-1.13621	0.255868	0.35636	10.2853	-5.25462	1.58125	-3.32309	0.000890268	0.00337627
Anxa9	118.975	82.3134	147.263	150.826	169.377	165.201	119.925	169.181	187.543	146.77	Anxa9	145.737	0.522543	0.291942	1.78989	0.0734722	0.115495	145.737	0.372122	0.271676	1.36973	0.170771	0.257696	145.737	0.150421	0.273645	0.549694	0.582529	0.698608
Aoah	575.046	737.715	938.443	455.587	361.428	445.324	387.074	539.166	537.114	436.786	Aoah	541.368	-0.579229	0.192651	-3.00662	0.00264172	0.00579786	541.368	-0.866662	0.17955	-4.82686	1.387e-06	6.75457e-06	541.368	0.287433	0.182709	1.57317	0.115678	0.205602
Aoc2	45.4904	27.179	36.0939	16.3265	14.6705	9.23484	25.3499	49.0151	3.82741	27.0056	Aoc2	25.4193	-0.453372	0.753901	-0.601368	0.547595	0.633555	25.4193	-1.13863	0.707611	-1.60912	0.107591	0.17488	25.4193	0.685258	0.722045	0.949052	0.342594	0.474009
Aoc3	260.112	299.745	83.7379	262.001	261.401	137.496	169.65	117.004	146.718	113.893	Aoc3	185.176	-0.761874	0.396061	-1.92363	0.0544012	0.0886909	185.176	-0.0404829	0.365609	-0.110727	0.911832	0.939869	185.176	-0.721391	0.372267	-1.93783	0.0526434	0.10898
Aox1	79.3166	71.4419	72.1879	40.4275	12.0031	13.3392	15.6	11.0679	31.8951	17.6124	Aox1	36.4892	-1.86932	0.611529	-3.05679	0.00223718	0.0049788	36.4892	-1.84573	0.56022	-3.29465	0.000985426	0.00289463	36.4892	-0.0235865	0.593655	-0.039731	0.968308	0.980772
Aox2	1.16642	0	4.33127	11.6618	12.0031	1.02609	5.84998	14.2302	0	0	Aox2	5.02689	1.26992	1.85129	0.685966	0.492735	0.582251	5.02689	1.98606	1.71087	1.16085	0.245704	0.345183	5.02689	-0.716142	1.6908	-0.423552	0.671893	0.772066
Ap1ar	664.86	562.216	588.331	755.683	725.523	772.648	866.772	1116.28	1099.74	1293.92	Ap1ar	844.598	0.954994	0.132755	7.19368	6.3068e-13	3.95974e-12	844.598	0.370209	0.124563	2.97206	0.00295813	0.0077153	844.598	0.584785	0.124278	4.70545	2.53302e-06	1.71382e-05
Ap1b1	7544.41	7182.24	7215.54	8360.72	8700.94	8685.88	8336.23	2918.77	2592.43	2658.29	Ap1b1	6419.54	-1.42609	0.0751328	-18.9809	2.45538e-80	1.37275e-78	6419.54	0.220508	0.0686434	3.21237	0.00131645	0.00376167	6419.54	-1.64659	0.0705786	-23.3299	2.20362e-120	2.49685e-117
Ap1g1	2324.68	2370.01	2728.34	3351.59	3692.96	3481.53	3228.22	4085.65	3879.72	3653.98	Ap1g1	3279.67	0.644087	0.0961915	6.69589	2.14365e-11	1.20005e-10	3279.67	0.472317	0.0898205	5.25845	1.45274e-07	8.14874e-07	3279.67	0.171771	0.0899727	1.90914	0.0562437	0.115004
Ap1g2	709.184	640.647	687.59	947.714	797.541	911.171	857.022	1051.45	1136.74	908.798	Ap1g2	864.786	0.604087	0.131635	4.58909	4.45178e-06	1.48038e-05	864.786	0.373261	0.122782	3.04004	0.0023655	0.00633734	864.786	0.230825	0.123311	1.8719	0.0612211	0.12305
Ap1m1	1988.75	1834.19	1873.28	1967.73	1673.77	1785.4	1941.22	2336.91	2588.61	2368.27	Ap1m1	2035.81	0.357764	0.0995064	3.59538	0.000323914	0.000831104	2035.81	-0.0416077	0.0930207	-0.447296	0.654662	0.739557	2035.81	0.399372	0.0935837	4.26753	1.97648e-05	0.000113029
Ap1s1	414.079	303.628	514.7	964.818	724.189	1000.44	899.922	673.562	646.833	679.837	Ap1s1	682.201	0.693819	0.188514	3.68047	0.000232802	0.000609379	682.201	1.12363	0.175007	6.42049	1.35834e-10	1.04986e-09	682.201	-0.42981	0.175352	-2.45112	0.0142412	0.0366121
Ap1s2	3494.6	3127.91	3176.63	3695.23	3375.55	4069.48	3666.96	3571.78	3975.41	3683.33	Ap1s2	3583.69	0.197828	0.0944347	2.09487	0.0361829	0.0617092	3583.69	0.181818	0.0880341	2.06531	0.0388937	0.0739996	3583.69	0.0160103	0.0885248	0.180857	0.85648	0.90764
Ap1s3	256.613	304.404	413.276	100.291	241.396	145.705	105.3	343.106	267.919	187.865	Ap1s3	236.587	-0.292764	0.330061	-0.887	0.375079	0.467364	236.587	-1.14442	0.309969	-3.69206	0.000222448	0.000744092	236.587	0.851659	0.312981	2.72112	0.00650615	0.018911
Ap2a1	2082.06	1964.65	1789.18	2564.81	2471.31	2618.59	2333.17	2134.53	2640.92	2436.38	Ap2a1	2303.56	0.308136	0.106373	2.89674	0.00377057	0.00799359	2303.56	0.362175	0.0990449	3.65667	0.000255509	0.000844941	2303.56	-0.0540389	0.0996255	-0.54242	0.587529	0.702854
Ap2a2	19654.2	20490.6	19637.6	9310.76	11673.7	10313.3	11137.4	8019.5	8528.75	8675.85	Ap2a2	12744.2	-1.24474	0.0881242	-14.1248	2.66968e-45	7.08968e-44	12744.2	-0.909854	0.0821701	-11.0728	1.69971e-28	3.96273e-27	12744.2	-0.334887	0.0826803	-4.05038	5.11342e-05	0.00026782
Ap2b1	4418.4	4277.19	4665.5	4915.83	4814.59	4774.41	4835.01	5371.11	5265.24	5483.31	Ap2b1	4882.06	0.270147	0.0714579	3.78051	0.000156506	0.000420086	4882.06	0.117921	0.0666447	1.7694	0.0768265	0.13212	4882.06	0.152226	0.0670543	2.27019	0.0231963	0.0552472
Ap2m1	11133.5	11010.6	11219.1	10199.4	9059.7	9609.36	9679.77	8005.27	7945.71	8485.63	Ap2m1	9634.8	-0.449098	0.0710614	-6.31987	2.61785e-10	1.33653e-09	9634.8	-0.206327	0.0661804	-3.11765	0.00182301	0.00502088	9634.8	-0.242771	0.0666818	-3.64075	0.00027185	0.0011838
Ap2s1	1271.4	1120.55	1376.26	1602.33	1467.05	1590.44	1620.45	1381.91	1615.17	1485.31	Ap2s1	1453.09	0.24962	0.114154	2.18669	0.0287648	0.0503695	1453.09	0.321055	0.106063	3.02701	0.00246983	0.00659295	1453.09	-0.071435	0.107021	-0.667485	0.504462	0.630568
Ap3b1	3940.17	4208.86	4220.83	5824.67	5846.86	6086.78	5948.46	6041.51	6086.86	6921.66	Ap3b1	5512.66	0.622675	0.0802179	7.76229	8.34097e-15	6.07904e-14	5512.66	0.522753	0.0748891	6.98036	2.94435e-12	2.68179e-11	5512.66	0.0999221	0.0750122	1.33208	0.182835	0.293822
Ap3b2	32.6598	44.2629	32.4845	16.3265	28.0073	7.18265	7.79998	11.0679	1.2758	2.34831	Ap3b2	18.3416	-2.95791	0.901268	-3.28195	0.00103093	0.00243356	18.3416	-1.31083	0.75899	-1.72708	0.084154	0.142501	18.3416	-1.64708	0.871177	-1.89064	0.0586724	0.118987
Ap3d1	7271.47	8127.29	7241.17	10083.5	8908.99	10539	10348.6	7647.94	8750.74	9385.04	Ap3d1	8830.38	0.187971	0.0969588	1.93867	0.0525418	0.0859811	8830.38	0.401992	0.0905177	4.44103	8.95296e-06	3.81843e-05	8830.38	-0.214021	0.0907273	-2.35895	0.018327	0.0454258
Ap3m1	1145.43	1014.16	1192.54	1374.53	1121.63	1184.11	1152.45	1671.26	1588.38	1474.74	Ap3m1	1291.92	0.496573	0.120344	4.12629	3.68669e-05	0.000108332	1291.92	0.113441	0.112497	1.00839	0.31327	0.418711	1291.92	0.383132	0.113027	3.38974	0.000699593	0.00273172
Ap3m1-ps	47.8233	37.274	63.5253	88.6295	29.341	60.5395	7.79998	86.9623	72.7209	54.0112	Ap3m1-ps	54.8627	0.517108	0.626035	0.826004	0.408802	0.500937	54.8627	-0.085644	0.586676	-0.145982	0.883936	0.918581	54.8627	0.602752	0.588787	1.02372	0.305968	0.435969
Ap3m2	457.237	493.881	630.561	347.521	344.09	508.942	448.499	178.668	288.332	287.668	Ap3m2	398.54	-1.06608	0.231716	-4.60081	4.20857e-06	1.40253e-05	398.54	-0.357826	0.212544	-1.68354	0.0922703	0.153868	398.54	-0.708253	0.218768	-3.23746	0.001206	0.00439465
Ap3s1	719.682	871.28	755.085	1687.07	1453.71	1335.97	1404.97	2036.5	1701.92	1814.07	Ap3s1	1378.03	1.24142	0.128006	9.69817	3.06952e-22	3.40311e-21	1378.03	0.911014	0.119764	7.60675	2.81073e-14	3.01556e-13	1378.03	0.330407	0.119064	2.77505	0.00551939	0.0164488
Ap3s2	332.43	352.55	360.578	501.456	466.788	444.298	446.549	407.932	405.706	394.517	Ap3s2	411.28	0.20537	0.151975	1.35134	0.176587	0.247323	411.28	0.413358	0.139714	2.9586	0.0030904	0.00802391	411.28	-0.207988	0.142621	-1.45833	0.14475	0.245317
Ap4b1	24.4948	34.1678	26.3486	49.7569	66.6841	68.7482	53.6248	56.9208	36.9983	21.1348	Ap4b1	43.8879	0.421383	0.493253	0.854294	0.392942	0.485246	43.8879	1.07036	0.450231	2.37736	0.0174372	0.036971	43.8879	-0.648976	0.45709	-1.4198	0.155666	0.259611
Ap4e1	396.583	563.769	485.103	408.94	565.481	515.099	479.699	588.181	509.046	493.146	Ap4e1	500.505	0.133359	0.181364	0.735307	0.462152	0.552373	500.505	0.0253388	0.168716	0.150186	0.880618	0.916455	500.505	0.10802	0.170683	0.632867	0.52682	0.650573
Ap4m1	457.237	519.507	485.464	633.623	768.2	820.874	694.198	379.472	301.09	282.972	Ap4m1	534.264	-0.607388	0.169273	-3.58821	0.000332959	0.000852384	534.264	0.578825	0.152966	3.784	0.000154327	0.000534965	534.264	-1.18621	0.158825	-7.46868	8.10019e-14	1.65869e-12
Ap4s1	212.289	267.907	236.054	195.918	252.066	239.08	247.649	335.2	404.43	398.039	Ap4s1	278.863	0.666783	0.198435	3.36021	0.000778846	0.00187292	278.863	-0.0367631	0.186721	-0.196888	0.843915	0.890825	278.863	0.703546	0.18744	3.75344	0.000174422	0.000800995
Ap5b1	236.783	356.433	308.603	360.738	557.479	405.307	432.899	358.917	463.117	461.444	Ap5b1	394.172	0.506666	0.215406	2.35214	0.0186658	0.0341563	394.172	0.539147	0.200335	2.69123	0.00711897	0.0168281	394.172	-0.0324813	0.201407	-0.161272	0.871879	0.917253
Ap5m1	229.785	275.672	305.355	403.497	405.439	350.924	472.874	431.649	369.983	375.73	Ap5m1	362.091	0.528677	0.18848	2.80495	0.00503249	0.0104193	362.091	0.587254	0.174795	3.35967	0.000780346	0.00234407	362.091	-0.0585774	0.176085	-0.332666	0.739386	0.823411
Ap5s1	190.127	215.879	221.978	404.275	466.788	403.255	450.449	265.63	510.322	332.286	Ap5s1	346.099	0.818362	0.227824	3.59208	0.000328044	0.000840688	346.099	1.03799	0.211577	4.90596	9.29722e-07	4.63933e-06	346.099	-0.219628	0.211629	-1.0378	0.299365	0.428897
Ap5z1	318.433	469.031	443.234	415.159	546.809	455.585	389.024	528.098	560.078	607.039	Ap5z1	473.249	0.457501	0.189752	2.41105	0.0159068	0.0295886	473.249	0.130581	0.17722	0.736831	0.461225	0.566401	473.249	0.32692	0.17826	1.83395	0.0666614	0.131665
Apaf1	3442.11	3618.69	4608.47	3007.18	3454.23	2789.95	2957.17	4254.83	4372.18	4639.09	Apaf1	3714.39	0.183685	0.117355	1.56521	0.117534	0.174448	3714.39	-0.351923	0.109811	-3.2048	0.00135155	0.00385224	3714.39	0.535609	0.110149	4.86257	1.1587e-06	8.41955e-06
Apba1	3669.56	3495.99	2990.02	2510.39	2543.33	2694.52	2469.67	2267.34	2286.24	2331.88	Apba1	2725.89	-0.558718	0.0967323	-5.77592	7.65334e-09	3.42216e-08	2725.89	-0.404541	0.089784	-4.50571	6.61504e-06	2.89266e-05	2725.89	-0.154177	0.09116	-1.69128	0.0907825	0.169219
Apba3	416.412	457.383	436.015	385.616	396.103	488.42	522.598	486.989	509.046	625.826	Apba3	472.441	0.309258	0.176459	1.75258	0.0796742	0.123904	472.441	0.037209	0.164561	0.226111	0.821115	0.87385	472.441	0.272049	0.166125	1.63761	0.101502	0.18495
Apbb1	212.289	187.923	128.855	31.8755	46.6788	30.7828	51.6748	11.0679	24.2403	23.4831	Apbb1	74.887	-3.14417	0.440079	-7.14455	9.02891e-13	5.57817e-12	74.887	-2.13244	0.377247	-5.65265	1.5799e-08	9.98214e-08	74.887	-1.01173	0.43116	-2.34652	0.0189496	0.0466494
Apbb1ip	2669.94	2198.39	3002.29	5775.69	3655.62	4675.91	4179.81	5533.96	5979.7	5271.96	Apbb1ip	4294.33	1.09202	0.145638	7.49817	6.47171e-14	4.38046e-13	4294.33	0.801225	0.136219	5.88189	4.05604e-09	2.71404e-08	4294.33	0.290794	0.136088	2.13681	0.0326132	0.073426
Apbb2	736.012	654.625	445.038	1001.36	744.194	741.865	793.648	351.011	380.19	255.966	Apbb2	610.391	-0.891875	0.211606	-4.2148	2.50001e-05	7.51109e-05	610.391	0.428926	0.19355	2.2161	0.0266848	0.0533948	610.391	-1.3208	0.198559	-6.65194	2.8925e-11	4.35437e-10
Apc	4708.84	5395.41	4877.37	5268.01	5924.21	6118.59	5427.81	4288.03	3784.04	3352.22	Apc	4914.45	-0.392041	0.104622	-3.74721	0.000178813	0.000475455	4914.45	0.18649	0.0973177	1.9163	0.0553271	0.100143	4914.45	-0.578531	0.0980266	-5.90178	3.59603e-09	4.05831e-08
Apc2	39.6583	20.1901	70.7441	17.1039	49.3462	40.0176	15.6	14.2302	0	10.5674	Apc2	27.7458	-2.42247	0.84827	-2.85578	0.00429308	0.00899695	27.7458	-0.528105	0.741091	-0.712605	0.47609	0.580404	27.7458	-1.89437	0.806742	-2.34817	0.0188658	0.0464903
Apcdd1	138.804	78.4307	51.9753	25.6559	20.0052	24.6262	33.1499	49.0151	57.4112	35.2247	Apcdd1	51.4298	-0.9153	0.483358	-1.89363	0.0582742	0.0941919	51.4298	-1.77605	0.456465	-3.89087	9.98856e-05	0.000359597	51.4298	0.860746	0.471328	1.82622	0.0678178	0.133576
Apeh	526.056	649.189	568.119	1020.79	745.528	969.658	1202.17	796.891	775.689	897.056	Apeh	815.115	0.501902	0.168895	2.97167	0.00296181	0.00642488	815.115	0.761261	0.156925	4.85111	1.2277e-06	6.02714e-06	815.115	-0.25936	0.157641	-1.64525	0.0999174	0.182523
Apex1	321.932	256.259	343.975	406.607	214.723	482.264	412.424	456.947	466.944	446.18	Apex1	380.825	0.569902	0.24616	2.31517	0.0206037	0.0373925	380.825	0.304301	0.229903	1.32361	0.185634	0.275813	380.825	0.265601	0.23061	1.15173	0.24943	0.372982
Apex2	218.121	198.795	221.978	167.152	193.384	154.94	142.35	156.532	114.822	137.376	Apex2	170.545	-0.648322	0.243008	-2.6679	0.00763265	0.0152348	170.545	-0.376292	0.221901	-1.69577	0.0899295	0.150585	170.545	-0.272029	0.231549	-1.17482	0.240066	0.362102
Aph1a	865.484	969.901	818.25	1428.18	1589.75	1847.99	1677	1312.34	1479.93	1423.08	Aph1a	1341.19	0.669506	0.12505	5.35388	8.60867e-08	3.45894e-07	1341.19	0.887661	0.116207	7.63859	2.19619e-14	2.37597e-13	1341.19	-0.218155	0.1165	-1.87258	0.0611258	0.122873
Aph1b	534.221	672.485	532.386	244.897	318.75	251.393	303.224	251.4	236.024	186.691	Aph1b	353.147	-1.37075	0.200975	-6.82049	9.07323e-12	5.20447e-11	353.147	-1.05502	0.183675	-5.74396	9.24897e-09	5.97929e-08	353.147	-0.315726	0.19228	-1.64201	0.100588	0.183492
Aph1c	944.801	910.884	851.817	761.903	1044.27	863.97	847.273	1413.53	935.165	1056.74	Aph1c	963.036	0.33026	0.162683	2.03008	0.0423485	0.0709537	963.036	-0.0382772	0.152052	-0.251737	0.801244	0.859231	963.036	0.368538	0.152825	2.4115	0.0158869	0.0401925
Api5	2435.49	2557.93	2515.03	3470.54	3228.84	3588.25	3392.99	4452.47	5020.29	4660.23	Api5	3532.21	0.912329	0.0832695	10.9563	6.19534e-28	8.969e-27	3532.21	0.450467	0.0779516	5.77881	7.52304e-09	4.90455e-08	3532.21	0.461862	0.0778697	5.93122	3.00699e-09	3.45083e-08
Apip	263.611	182.487	210.789	155.49	238.729	238.054	165.75	215.034	165.855	190.213	Apip	202.601	-0.199546	0.26219	-0.761074	0.446613	0.537618	202.601	-0.134522	0.24259	-0.554525	0.57922	0.675427	202.601	-0.0650239	0.247659	-0.262554	0.792894	0.863793
Apitd1	109.644	75.3246	81.5723	59.0863	22.6726	55.409	40.9499	11.0679	20.4129	30.5281	Apitd1	50.6667	-2.08044	0.518388	-4.01328	5.98797e-05	0.0001707	50.6667	-0.982507	0.457162	-2.14914	0.0316231	0.0617635	50.6667	-1.09793	0.497327	-2.20767	0.0272675	0.0632336
Aplf	174.963	142.884	138.24	252.672	202.72	289.358	198.899	129.653	112.271	119.764	Aplf	176.142	-0.329536	0.255962	-1.28744	0.197941	0.272604	176.142	0.642591	0.23079	2.78431	0.00536423	0.0130936	176.142	-0.972127	0.239857	-4.05294	5.05775e-05	0.000265149
Apln	129.473	129.682	35.733	157.823	182.714	100.557	229.124	44.2717	42.1015	59.882	Apln	111.136	-0.995223	0.463735	-2.1461	0.0318649	0.0550607	111.136	0.782469	0.418788	1.86841	0.0617047	0.109643	111.136	-1.77769	0.434738	-4.08911	4.33023e-05	0.000229559
Aplnr	324.265	281.108	155.204	738.579	680.177	470.977	641.548	246.657	276.85	224.264	Aplnr	403.963	-0.0134604	0.255901	-0.0526002	0.95805	0.969235	403.963	1.33125	0.234814	5.66935	1.43339e-08	9.12088e-08	403.963	-1.34471	0.238284	-5.64328	1.66838e-08	1.68184e-07
Aplp1	104.978	104.057	38.2596	48.9795	36.0094	70.8004	59.4748	41.1094	20.4129	31.7022	Aplp1	55.5783	-1.40316	0.513193	-2.73418	0.00625364	0.0127046	55.5783	-0.60083	0.463514	-1.29625	0.194889	0.286584	55.5783	-0.802331	0.488302	-1.6431	0.100362	0.183158
Aplp2	18392.1	17383.7	16238.3	17830.1	19817.2	20127.8	18639	9194.28	8781.36	9090.32	Aplp2	15549.4	-0.942156	0.0771479	-12.2123	2.67107e-34	4.95606e-33	15549.4	0.140096	0.0717585	1.95233	0.050899	0.0931796	15549.4	-1.08225	0.0722626	-14.9767	1.04324e-50	2.42889e-48
Apmap	857.319	819.252	825.108	904.954	640.167	846.527	890.172	752.619	916.028	887.663	Apmap	833.981	0.0330553	0.150257	0.219992	0.825877	0.869302	833.981	-0.020291	0.139743	-0.145202	0.884551	0.918987	833.981	0.0533462	0.141375	0.377338	0.705923	0.798952
Apoa1	11.6642	24.8493	28.1533	0.777452	2.66736	2.05219	1.94999	11.0679	6.37902	15.264	Apoa1	10.4825	-0.992595	0.918806	-1.08031	0.280004	0.366506	10.4825	-3.59641	0.979455	-3.67185	0.000240801	0.000799815	10.4825	2.60382	1.01004	2.57793	0.0099394	0.0269684
Apoa1bp	500.395	496.21	534.912	772.787	765.533	742.891	722.473	643.521	710.623	580.034	Apoa1bp	646.938	0.334091	0.133905	2.49499	0.0125959	0.0240142	646.938	0.554615	0.123546	4.48914	7.15118e-06	3.10451e-05	646.938	-0.220524	0.125248	-1.7607	0.0782892	0.150164
Apobec1	2136.88	1946.79	2175.02	6421.75	5238.7	7617.71	6207.81	5410.63	5988.63	5819.12	Apobec1	4896.3	1.45997	0.11722	12.455	1.31322e-35	2.58328e-34	4896.3	1.61085	0.109528	14.7071	5.80024e-49	2.49572e-47	4896.3	-0.150875	0.109111	-1.38277	0.166737	0.27309
Apobec2	41.9912	28.732	33.5674	11.6618	53.3472	22.574	19.4999	1.58113	28.0677	0	Apobec2	24.1022	-1.80324	0.985315	-1.83011	0.067233	0.106714	24.1022	-0.384299	0.888649	-0.432453	0.665412	0.749079	24.1022	-1.41894	0.931608	-1.52311	0.127732	0.22209
Apobec3	1946.76	1723.92	2170.69	1137.41	1404.37	1362.65	1404	1157.39	970.887	992.163	Apobec3	1427.02	-0.906976	0.130655	-6.94178	3.87193e-12	2.28656e-11	1427.02	-0.555199	0.120787	-4.59651	4.29635e-06	1.94049e-05	1427.02	-0.351777	0.123343	-2.85203	0.00434411	0.0133513
Apobr	1783.46	1699.07	1601.13	2175.31	1941.84	2275.87	2221.04	3894.33	4351.77	3936.95	Apobr	2588.08	1.26293	0.096422	13.0979	3.38384e-39	7.44971e-38	2588.08	0.348449	0.0906689	3.84309	0.000121493	0.000430815	2588.08	0.914479	0.0902178	10.1363	3.81083e-24	2.08932e-22
Apoc1	3.49926	6.98888	18.7689	59.0863	60.0156	54.3829	43.8749	184.992	225.817	142.073	Apoc1	79.95	4.09653	0.47607	8.60489	7.63884e-18	6.66135e-17	79.95	2.33424	0.457667	5.10032	3.39087e-07	1.80513e-06	79.95	1.76229	0.410331	4.29479	1.74856e-05	0.000101256
Apoc2	4.66568	21.7432	20.9345	939.162	826.882	939.901	879.447	2773.31	2933.07	2898.99	Apoc2	1223.81	7.32996	0.199993	36.651	4.4081e-294	2.88154e-291	1223.81	5.65283	0.196085	28.8285	9.42131e-183	2.85937e-180	1223.81	1.67713	0.116796	14.3595	9.29463e-47	1.85849e-44
Apoc4	0	0	0	0.777452	14.6705	2.05219	11.7	0	14.0338	0	Apoc4	4.32339	5.21279	2.336	2.2315	0.0256479	0.0454028	4.32339	5.83971	2.20192	2.65209	0.00799944	0.0186295	4.32339	-0.62692	1.91285	-0.327742	0.743107	0.82602
Apod	1148.92	697.335	931.585	194.363	298.745	231.897	214.499	189.736	105.892	124.461	Apod	413.744	-2.73227	0.250031	-10.9277	8.4948e-28	1.2165e-26	413.744	-1.9824	0.226294	-8.76029	1.94756e-18	2.76993e-17	413.744	-0.749868	0.239394	-3.13236	0.00173407	0.00602212
Apoe	223904	227472	187206	560947	644173	711845	751880	160618	140062	155281	Apoe	376339	-0.485948	0.108265	-4.48849	7.17298e-06	2.31904e-05	376339	1.64825	0.101252	16.2787	1.39729e-59	7.49161e-58	376339	-2.1342	0.10127	-21.0744	1.3664e-98	1.05561e-95
Apol10b	66.486	82.3134	37.1768	45.8697	61.3493	42.0698	50.6999	18.9736	0	16.4382	Apol10b	42.1377	-2.40219	0.669884	-3.58597	0.000335823	0.000859198	42.1377	-0.306851	0.578728	-0.530216	0.595962	0.690691	42.1377	-2.09534	0.637007	-3.28935	0.0010042	0.00374368
Apol7c	81.6495	0.776542	0.721879	0	29.341	4.10437	17.5499	3.16226	0	0	Apol7c	13.7305	-4.81608	1.86435	-2.58325	0.00978751	0.0190876	13.7305	-1.11875	1.50208	-0.744799	0.456393	0.561789	13.7305	-3.69733	1.78468	-2.0717	0.0382936	0.0837521
Apol7d	4.66568	0	0	13.9941	14.6705	25.6523	14.625	26.8792	25.5161	41.0955	Apol7d	16.7098	4.78713	1.08613	4.40751	1.04567e-05	3.30584e-05	16.7098	3.93023	1.04385	3.76512	0.000166471	0.000572743	16.7098	0.856903	0.83592	1.0251	0.305315	0.435356
Apol8	296.271	184.817	281.172	62.9736	285.408	101.583	53.6248	128.072	94.4095	97.455	Apol8	158.579	-1.25414	0.475102	-2.63974	0.00829706	0.0164257	158.579	-1.02241	0.440895	-2.31894	0.0203985	0.042228	158.579	-0.231738	0.448375	-0.51684	0.605268	0.717541
Apol9a	31.4934	7.76542	64.9691	8.55197	5.33472	14.3653	10.725	0	0	1.17416	Apol9a	14.4379	-6.19394	1.48976	-4.15767	3.21516e-05	9.51172e-05	14.4379	-1.8375	0.8855	-2.0751	0.0379772	0.0724717	14.4379	-4.35644	1.46852	-2.96656	0.00301156	0.00973511
Apol9b	37.3255	6.21234	146.902	28.7657	16.0042	7.18265	13.65	11.0679	22.9645	14.0899	Apol9b	30.4165	-1.99089	0.870569	-2.28688	0.0222029	0.0399703	30.4165	-1.95556	0.803689	-2.43322	0.014965	0.0324214	30.4165	-0.0353293	0.833927	-0.042365	0.966208	0.979229
Apold1	787.334	822.358	695.169	1156.07	1423.04	1111.26	1281.15	434.811	335.537	558.899	Apold1	860.562	-0.791034	0.174669	-4.52875	5.93323e-06	1.94037e-05	860.562	0.694623	0.1593	4.36046	1.29791e-05	5.39303e-05	860.562	-1.48566	0.163663	-9.07752	1.11082e-19	4.13117e-18
Apoo	85.1487	64.453	70.7441	58.3089	65.3504	64.6439	79.9498	96.4491	121.201	82.191	Apoo	78.844	0.44996	0.339514	1.32531	0.185069	0.257338	78.844	-0.126252	0.318649	-0.396211	0.691949	0.770565	78.844	0.576212	0.322073	1.78907	0.0736029	0.142803
Apool	145.803	139.778	118.027	212.244	128.033	306.802	238.874	325.713	199.025	160.86	Apool	197.516	0.763987	0.327723	2.3312	0.0197427	0.0359682	197.516	0.725731	0.305444	2.37599	0.0175022	0.0370952	197.516	0.0382561	0.305721	0.125134	0.900418	0.937038
Apopt1	324.265	360.315	370.324	418.269	332.087	396.072	367.574	499.638	505.219	405.084	Apopt1	397.885	0.413587	0.172251	2.40108	0.0163467	0.0303075	397.885	0.105571	0.160677	0.65704	0.511155	0.613228	397.885	0.308016	0.162221	1.89874	0.057598	0.117393
App	37559.9	37229.7	32373	42714	39303.6	41128.9	42247.6	40059.6	45208.1	46024.6	App	40384.9	0.29321	0.0828302	3.53989	0.000400299	0.00101152	40384.9	0.211271	0.0774558	2.72764	0.00637898	0.0152566	40384.9	0.0819383	0.0774971	1.05731	0.290371	0.419227
Appbp2	1554.84	1483.19	1575.86	1535.47	1579.08	1421.14	1474.2	2148.76	2550.33	2358.88	Appbp2	1768.17	0.613733	0.0999121	6.14273	8.1117e-10	3.96966e-09	1768.17	-0.0343179	0.0937345	-0.366118	0.714277	0.789789	1768.17	0.64805	0.09402	6.89269	5.47478e-12	9.10463e-11
Appbp2os	52.4889	39.6036	44.3955	20.9912	30.6747	24.6262	20.4749	47.434	43.3774	59.882	Appbp2os	38.3948	0.149915	0.458968	0.326635	0.743944	0.80387	38.3948	-0.9168	0.437788	-2.09417	0.0362452	0.0694972	38.3948	1.06672	0.445685	2.39343	0.0166917	0.0419167
Appl1	2349.17	2431.35	2313.98	2082.79	2209.91	2074.76	1960.72	2305.29	2019.6	1991.37	Appl1	2173.89	-0.168591	0.0951281	-1.77225	0.0763522	0.119316	2173.89	-0.184092	0.0884039	-2.0824	0.0373059	0.0713138	2173.89	0.0155011	0.0896352	0.172936	0.862702	0.911779
Appl2	3281.14	3672.27	3144.14	1896.2	1867.15	2051.16	2032.87	1661.77	1621.55	1477.09	Appl2	2270.53	-1.08534	0.0994418	-10.9143	9.84608e-28	1.40625e-26	2270.53	-0.778173	0.091819	-8.47507	2.34931e-17	3.11215e-16	2270.53	-0.307167	0.0941282	-3.26328	0.0011013	0.00405758
Aprt	383.752	351.773	351.555	2906.11	2772.72	2962.33	2730.97	3589.17	3895.03	4401.91	Aprt	2434.53	3.45656	0.10503	32.9102	1.56869e-237	5.67265e-235	2434.53	2.97726	0.0990496	30.0583	1.69953e-198	7.40646e-196	2434.53	0.479297	0.0929276	5.15775	2.49941e-07	2.0722e-06
Aptx	356.925	337.796	371.407	279.883	334.754	211.375	259.349	371.566	354.674	389.82	Aptx	326.755	0.0653733	0.195092	0.335089	0.737558	0.798492	326.755	-0.393124	0.182389	-2.15541	0.0311296	0.0609196	326.755	0.458497	0.185175	2.47602	0.0132858	0.0345903
Aqp1	4557.21	4625.08	2503.11	3049.94	2976.78	2458.52	2839.19	1324.99	1570.52	1845.77	Aqp1	2775.11	-1.2994	0.181926	-7.14243	9.1698e-13	5.66315e-12	2775.11	-0.459157	0.169264	-2.71266	0.00667455	0.0158947	2775.11	-0.840239	0.170596	-4.92532	8.42232e-07	6.26459e-06
Aqp7	141.137	100.95	53.419	245.675	106.694	98.5049	137.475	37.9472	33.1709	25.8315	Aqp7	98.0805	-1.60129	0.462231	-3.46427	0.000531674	0.00131802	98.0805	0.595871	0.40742	1.46255	0.143591	0.223467	98.0805	-2.19716	0.435259	-5.04794	4.46603e-07	3.53538e-06
Aqp9	11.6642	3.88271	6.85785	6.99707	1.33368	5.13046	22.4249	41.1094	39.5499	99.8033	Aqp9	23.8754	3.04125	0.834086	3.64621	0.000266136	0.000691416	23.8754	0.312188	0.813871	0.383584	0.701287	0.778312	23.8754	2.72907	0.779524	3.50094	0.000463621	0.00190331
Aqr	1133.76	1313.91	1397.92	1886.1	1717.78	1933.16	1788.14	2253.11	2353.86	2114.66	Aqr	1789.24	0.801748	0.107916	7.42934	1.09137e-13	7.25136e-13	1789.24	0.511545	0.100841	5.07279	3.92032e-07	2.06476e-06	1789.24	0.290203	0.100873	2.87691	0.00401591	0.0124871
Ar	233.284	205.007	256.989	51.3118	42.6778	51.3046	64.3498	77.4755	25.5161	31.7022	Ar	103.962	-2.39049	0.39219	-6.09524	1.09276e-09	5.27629e-09	103.962	-2.14196	0.355834	-6.01955	1.74901e-09	1.21084e-08	103.962	-0.248529	0.38122	-0.651931	0.514446	0.639308
Araf	945.967	1142.29	1049.97	1125.75	954.916	1230.29	1056.9	1060.94	1065.3	1244.61	Araf	1087.69	0.102695	0.133249	0.770701	0.440884	0.531975	1087.69	0.0616885	0.123946	0.497706	0.618691	0.710204	1087.69	0.0410065	0.125248	0.327403	0.743363	0.826064
Arap1	13721.8	13961.4	13388	11266.8	13063.4	12235.1	12216.7	10143	10498.6	10608.5	Arap1	12110.3	-0.394057	0.0730391	-5.39514	6.84683e-08	2.78254e-07	12110.3	-0.167033	0.0681051	-2.45258	0.0141836	0.0309018	12110.3	-0.227023	0.0684757	-3.31539	0.000915168	0.00346342
Arap2	950.633	300.522	1162.59	687.267	506.799	570.508	425.099	871.204	1314.08	1297.44	Arap2	808.614	0.528738	0.464134	1.13919	0.254623	0.338515	808.614	-0.55572	0.434568	-1.27878	0.200973	0.293613	808.614	1.08446	0.434731	2.49455	0.0126118	0.0330731
Arap3	999.623	1139.19	965.874	1175.51	1320.34	1205.66	1089.07	592.925	643.005	515.455	Arap3	964.665	-0.826362	0.134836	-6.12866	8.86227e-10	4.32204e-09	964.665	0.210337	0.122569	1.71607	0.0861495	0.14533	964.665	-1.0367	0.126915	-8.16845	3.12373e-16	8.32147e-15
Arc	575.046	752.469	553.681	268.221	152.04	143.653	152.1	124.909	70.1692	92.7584	Arc	288.505	-2.71527	0.285893	-9.49753	2.1492e-21	2.27022e-20	288.505	-1.80261	0.25705	-7.01267	2.33811e-12	2.14686e-11	288.505	-0.912669	0.273786	-3.33351	0.00085758	0.00326397
Arcn1	4957.29	4527.24	4860.05	6475.4	6098.92	6535.19	6280.93	7494.57	7867.89	7825.76	Arcn1	6292.32	0.693243	0.0727222	9.53276	1.53163e-21	1.63105e-20	6292.32	0.409173	0.0679703	6.01988	1.74542e-09	1.20885e-08	6292.32	0.28407	0.0680433	4.17484	2.98195e-05	0.000164283
Areg	779.169	669.379	431.323	493.682	548.143	426.855	585.973	556.558	945.371	1145.98	Areg	658.243	0.500082	0.243889	2.05045	0.0403204	0.0680251	658.243	-0.283089	0.228626	-1.23822	0.215634	0.310876	658.243	0.783171	0.229076	3.41882	0.000628928	0.00248645
Arel1	844.489	740.044	948.91	1613.99	1536.4	1338.03	1499.55	1367.68	1227.32	1344.41	Arel1	1246.08	0.633904	0.126262	5.02054	5.15268e-07	1.91128e-06	1246.08	0.823525	0.117316	7.01973	2.2229e-12	2.04329e-11	1246.08	-0.189621	0.117692	-1.61116	0.107145	0.193296
Arf1	9645.13	9069.23	9402.11	13383.1	11989.8	12524.5	13618.8	14345.6	16142.8	16449.9	Arf1	12657.1	0.739655	0.0811068	9.11952	7.5455e-20	7.33658e-19	12657.1	0.458877	0.0758452	6.05018	1.44683e-09	1.00987e-08	12657.1	0.280778	0.0758642	3.70106	0.000214702	0.000961293
Arf2	2391.16	2304.78	2543.9	1726.72	1996.52	1912.64	1860.29	2128.2	2771.05	2437.55	Arf2	2207.28	0.0194447	0.110865	0.175391	0.860772	0.896098	2207.28	-0.366301	0.103605	-3.53554	0.000406935	0.00129324	2207.28	0.385746	0.104381	3.69555	0.00021941	0.000979279
Arf3	2777.25	2696.15	2753.25	4686.48	3735.64	4166.96	4793.09	3946.51	3776.38	3994.48	Arf3	3732.62	0.510335	0.100382	5.08394	3.69692e-07	1.39011e-06	3732.62	0.665052	0.0935696	7.10757	1.18106e-12	1.11271e-11	3732.62	-0.154717	0.0938128	-1.64921	0.0991044	0.18135
Arf4	5722.46	4889.11	5159.27	4684.15	4809.25	4826.74	4643.91	5941.89	5730.91	5554.94	Arf4	5196.26	0.128051	0.080785	1.58508	0.112947	0.168435	5196.26	-0.148344	0.0754568	-1.96594	0.0493054	0.0907707	5196.26	0.276395	0.0758627	3.64336	0.000269105	0.00117395
Arf5	1518.68	1455.24	1345.22	2229.73	1963.18	2180.45	2363.39	2332.17	2759.56	2763.97	Arf5	2091.16	0.865742	0.108869	7.95211	1.83361e-15	1.39436e-14	2091.16	0.604005	0.101735	5.93703	2.90224e-09	1.96677e-08	2091.16	0.261737	0.101682	2.57408	0.0100506	0.0272223
Arf6	4690.18	4706.62	4732.28	7263.73	6447.01	7578.72	7296.88	8406.88	9104.14	8294.25	Arf6	6852.07	0.868959	0.0813891	10.6766	1.30972e-26	1.78872e-25	6852.07	0.601916	0.0760932	7.91024	2.56894e-15	2.95811e-14	6852.07	0.267043	0.0760663	3.51066	0.000446988	0.00184304
Arfgap1	1137.26	1093.37	960.46	943.826	1117.62	1117.42	1082.25	1100.47	918.579	1030.91	Arfgap1	1050.22	-0.0634955	0.127605	-0.497595	0.618769	0.697897	1050.22	0.00358384	0.118361	0.030279	0.975845	0.983599	1050.22	-0.0670794	0.120121	-0.55843	0.576551	0.693509
Arfgap2	1523.35	1700.63	1594.63	1184.06	1600.42	1424.22	1428.37	1465.71	1464.62	1486.48	Arfgap2	1487.25	-0.126029	0.119229	-1.05703	0.290498	0.378134	1487.25	-0.191212	0.11093	-1.72371	0.08476	0.143356	1487.25	0.0651834	0.11229	0.58049	0.561584	0.681325
Arfgap3	930.804	804.497	702.749	798.443	969.586	627.969	742.948	842.743	805.033	1175.33	Arfgap3	840.01	0.215435	0.185849	1.15919	0.246378	0.329253	840.01	-0.0490505	0.17355	-0.282631	0.77746	0.839712	840.01	0.264485	0.174517	1.51553	0.129639	0.224717
Arfgef1	2302.51	2562.59	2788.26	3486.09	3634.28	3532.84	3130.72	5336.32	4765.13	4654.36	Arfgef1	3619.31	0.944716	0.100427	9.407	5.10486e-21	5.30331e-20	3619.31	0.431541	0.0940212	4.58983	4.43614e-06	1.99621e-05	3619.31	0.513176	0.093928	5.4635	4.66842e-08	4.38852e-07
Arfgef2	2928.88	3415.23	3119.96	3916.02	3284.86	3214.75	3378.37	4001.85	3676.87	3622.27	Arfgef2	3455.91	0.255053	0.101412	2.51502	0.0119026	0.0227786	3455.91	0.128667	0.0946479	1.35943	0.174012	0.261517	3455.91	0.126386	0.0950671	1.32944	0.183702	0.29502
Arfgef3	258.945	106.386	136.435	6.21961	6.66841	21.548	29.2499	17.3925	11.4822	10.5674	Arfgef3	60.4895	-3.67896	0.607954	-6.05138	1.43612e-09	6.85435e-09	60.4895	-3.38512	0.542883	-6.23545	4.50486e-10	3.31162e-09	60.4895	-0.293843	0.602279	-0.487885	0.625631	0.734796
Arfip1	233.284	292.756	267.456	235.568	445.449	280.123	415.349	289.347	355.949	293.539	Arfip1	310.882	0.241177	0.249455	0.966817	0.333636	0.424754	310.882	0.373884	0.231627	1.61417	0.106491	0.173381	310.882	-0.132707	0.233745	-0.567741	0.570211	0.688107
Arfip2	400.082	381.282	326.289	447.812	462.787	479.185	425.099	330.457	386.569	500.191	Arfip2	413.975	0.144205	0.185471	0.777508	0.436859	0.528309	413.975	0.301338	0.171616	1.75589	0.0791079	0.135369	413.975	-0.157132	0.17411	-0.902489	0.366797	0.49813
Arfrp1	442.074	559.887	446.843	450.145	552.144	582.821	632.773	498.057	590.697	514.281	Arfrp1	526.972	0.146632	0.174742	0.839135	0.401394	0.49346	526.972	0.198137	0.162152	1.22192	0.221736	0.317572	526.972	-0.0515056	0.164151	-0.31377	0.753696	0.834027
Arg1	15.1635	19.4135	101.785	3192.99	2244.59	2112.73	3506.09	7793.4	6611.22	7428.89	Arg1	3302.63	7.29779	0.657871	11.093	1.35613e-28	2.02359e-27	3302.63	5.90114	0.616606	9.57035	1.0654e-21	1.81075e-20	3302.63	1.39665	0.607389	2.29943	0.0214803	0.0517916
Arg2	4.66568	5.43579	20.9345	194.363	222.725	159.044	312.974	988.208	830.549	1088.44	Arg2	382.734	6.34528	0.36437	17.4144	6.41412e-68	2.90705e-66	382.734	4.22073	0.35042	12.0448	2.06602e-33	5.75641e-32	382.734	2.12455	0.28851	7.36387	1.78654e-13	3.51435e-12
Arglu1	2189.37	2376.22	2149.76	1665.3	1608.42	1557.61	1530.75	2735.36	2358.96	2748.7	Arglu1	2092.04	0.223989	0.0979837	2.28598	0.0222553	0.0400422	2092.04	-0.492521	0.0919437	-5.35676	8.47257e-08	4.90462e-07	2092.04	0.71651	0.0925958	7.73804	1.00963e-14	2.32517e-13
Arhgap1	2097.22	1927.38	2146.15	2253.83	2087.21	2180.45	2266.87	2466.57	2633.26	2335.4	Arhgap1	2239.43	0.268361	0.0925934	2.89828	0.00375218	0.00795758	2239.43	0.0952964	0.0863009	1.10423	0.269492	0.370753	2239.43	0.173065	0.0869911	1.98946	0.0466507	0.0988623
Arhgap10	3537.75	3840.78	3800.69	3018.84	3106.14	2800.21	2742.67	2618.35	2531.2	2928.35	Arhgap10	3092.5	-0.468871	0.0932565	-5.02776	4.96246e-07	1.84233e-06	3092.5	-0.354177	0.0866488	-4.0875	4.36045e-05	0.000167065	3092.5	-0.114694	0.0878159	-1.30607	0.191528	0.304538
Arhgap11a	2008.58	1855.94	1778.35	1338.77	1189.64	1360.6	1238.25	864.879	908.373	825.432	Arhgap11a	1336.88	-1.11735	0.109191	-10.233	1.41016e-24	1.76878e-23	1336.88	-0.550674	0.0997179	-5.52232	3.34554e-08	2.03219e-07	1336.88	-0.566677	0.103615	-5.46904	4.52478e-08	4.26293e-07
Arhgap12	1998.08	2034.54	2172.49	1581.34	1680.44	1708.44	1713.07	1402.46	1172.46	1129.54	Arhgap12	1659.29	-0.747388	0.108106	-6.91349	4.72885e-12	2.77334e-11	1659.29	-0.30929	0.0995842	-3.10581	0.00189758	0.00519663	1659.29	-0.438098	0.10206	-4.29253	1.76645e-05	0.000102187
Arhgap15	1087.1	979.219	1513.42	960.153	1297.67	1327.76	1266.52	1448.32	1450.59	1338.54	Arhgap15	1266.93	0.240072	0.165042	1.45461	0.145778	0.209898	1266.93	0.0195979	0.15412	0.12716	0.898814	0.930287	1266.93	0.220474	0.154821	1.42405	0.154431	0.257981
Arhgap17	6305.67	5761.94	6739.1	5439.05	5389.41	6315.6	4962.74	4498.32	4705.17	4419.53	Arhgap17	5453.65	-0.46552	0.0991733	-4.694	2.6791e-06	9.14337e-06	5453.65	-0.18213	0.092378	-1.97157	0.0486585	0.089745	5453.65	-0.28339	0.0930277	-3.0463	0.0023168	0.00775125
Arhgap18	5111.26	4707.4	5516.96	4440.8	4849.26	4917.04	4687.79	3500.63	2940.73	2871.99	Arhgap18	4354.38	-0.72096	0.0991879	-7.26863	3.63156e-13	2.3265e-12	4354.38	-0.114634	0.0920429	-1.24544	0.212969	0.307661	4354.38	-0.606326	0.0931038	-6.51237	7.39747e-11	1.05457e-09
Arhgap19	1085.94	1345.75	1121.44	2543.04	2508.65	2820.73	2526.22	869.623	588.146	528.371	Arhgap19	1593.79	-0.84383	0.158211	-5.33358	9.62971e-08	3.84875e-07	1593.79	1.13401	0.144671	7.83859	4.55643e-15	5.12854e-14	1593.79	-1.97784	0.147962	-13.3672	9.40025e-41	1.42649e-38
Arhgap20	113.143	86.1961	60.2769	34.2079	26.6736	31.8089	6.82498	34.7849	14.0338	2.34831	Arhgap20	41.0298	-2.36705	0.726189	-3.25955	0.00111591	0.00261455	41.0298	-1.79302	0.659534	-2.71861	0.0065556	0.0156399	41.0298	-0.574029	0.695983	-0.824775	0.409499	0.541454
Arhgap21	4216.61	3534.04	3769.65	2155.1	1687.11	1962.92	1850.54	1432.51	1671.3	1869.26	Arhgap21	2414.9	-1.21005	0.123458	-9.80124	1.11211e-22	1.26094e-21	2414.9	-1.00296	0.114638	-8.74894	2.15374e-18	3.04788e-17	2414.9	-0.207089	0.116467	-1.77809	0.0753896	0.145426
Arhgap22	836.324	989.314	731.985	1584.45	1929.84	1841.84	1844.69	760.525	705.52	483.753	Arhgap22	1170.82	-0.392739	0.166763	-2.35508	0.0185188	0.0339202	1170.82	1.07932	0.153142	7.04785	1.81702e-12	1.6857e-11	1170.82	-1.47206	0.155779	-9.4497	3.39801e-21	1.45472e-19
Arhgap23	3667.23	3841.55	2889.68	1328.66	1664.43	1185.14	1471.27	1404.05	1510.55	1639.12	Arhgap23	2060.17	-1.18963	0.13928	-8.54129	1.3273e-17	1.14048e-16	2060.17	-1.29548	0.12975	-9.98447	1.78254e-23	3.31104e-22	2060.17	0.10585	0.13151	0.804883	0.420887	0.552386
Arhgap24	352.259	285.767	340.727	1266.47	1391.03	1245.68	1250.92	2012.78	2367.89	2542.05	Arhgap24	1305.56	2.82416	0.128114	22.0442	1.08537e-107	9.60778e-106	1305.56	1.98183	0.120913	16.3905	2.23713e-60	1.23449e-58	1305.56	0.842335	0.115953	7.26448	3.74463e-13	7.0965e-12
Arhgap25	1248.07	1268.09	1257.87	4237.11	4069.06	4150.55	3718.64	3155.94	3328.57	3126.78	Arhgap25	2956.07	1.34848	0.0857935	15.7177	1.1436e-55	3.99109e-54	2956.07	1.68448	0.0798127	21.1055	7.08356e-99	7.66829e-97	2956.07	-0.336005	0.0790314	-4.25154	2.12305e-05	0.000120278
Arhgap26	2091.39	2262.84	2641.72	1733.72	2159.23	1574.03	1758.89	4855.66	5085.36	5167.46	Arhgap26	2933.03	1.10903	0.120953	9.16908	4.77063e-20	4.69223e-19	2933.03	-0.371554	0.113856	-3.26337	0.00110097	0.00320466	2933.03	1.48058	0.113672	13.025	8.81652e-39	1.20843e-36
Arhgap27	501.561	533.484	413.998	1232.26	821.548	1347.26	1199.25	1000.86	1217.12	1126.02	Arhgap27	939.335	1.2105	0.175293	6.90557	5.00039e-12	2.92452e-11	939.335	1.25654	0.163573	7.68182	1.56842e-14	1.70987e-13	939.335	-0.0460426	0.162789	-0.282836	0.777302	0.852325
Arhgap27os1	4.66568	0	0.360939	6.99707	0	19.4958	0	11.0679	1.2758	25.8315	Arhgap27os1	6.96946	3.05534	1.79449	1.70263	0.0886373	0.136197	6.96946	2.11726	1.6958	1.24853	0.211837	0.306321	6.96946	0.938088	1.61681	0.580209	0.561774	0.681401
Arhgap27os2	16.3299	5.43579	8.66255	36.5402	28.0073	24.6262	17.5499	15.8113	31.8951	19.9607	Arhgap27os2	20.4819	1.19515	0.704435	1.69661	0.0897703	0.137729	20.4819	1.43533	0.651656	2.20259	0.027624	0.0550794	20.4819	-0.240177	0.643373	-0.373309	0.708919	0.801702
Arhgap27os3	10.4978	0	0.721879	5.44216	0	12.3131	1.94999	3.16226	11.4822	2.34831	Arhgap27os3	4.79178	0.667519	1.72495	0.386979	0.698772	0.766412	4.79178	0.473325	1.60803	0.29435	0.76849	0.832936	4.79178	0.194194	1.6135	0.120356	0.904201	0.939238
Arhgap28	137.638	137.448	88.7911	142.274	124.032	140.575	81.8998	20.5547	44.6532	52.8371	Arhgap28	97.0702	-1.60098	0.399075	-4.01173	6.02752e-05	0.00017177	97.0702	0.0178204	0.351931	0.0506361	0.959616	0.972943	97.0702	-1.6188	0.377908	-4.28359	1.83904e-05	0.000105882
Arhgap29	898.144	875.939	567.758	767.345	981.589	479.185	687.373	324.132	347.019	302.933	Arhgap29	623.142	-1.26292	0.233109	-5.41772	6.03627e-08	2.47092e-07	623.142	-0.0973417	0.214144	-0.454563	0.649424	0.735497	623.142	-1.16558	0.219189	-5.31769	1.05091e-07	9.29307e-07
Arhgap30	6438.64	6845.22	6651.39	8929.03	9294.42	9445.19	9308.3	10188.8	11540.9	10309.1	Arhgap30	8895.1	0.684394	0.0746017	9.17398	4.55865e-20	4.49674e-19	8895.1	0.475948	0.0697221	6.82635	8.71014e-12	7.6151e-11	8895.1	0.208446	0.0697759	2.98737	0.00281388	0.00918116
Arhgap31	10125.7	9640.77	9349.05	6330.01	6635.06	5831.29	5578.93	4775.02	4578.86	4875.1	Arhgap31	6771.98	-1.03263	0.0846639	-12.1968	3.23415e-34	5.98775e-33	6771.98	-0.671341	0.0787063	-8.52969	1.46741e-17	1.97311e-16	6771.98	-0.361285	0.0796009	-4.53871	5.66003e-06	3.56288e-05
Arhgap32	243.782	244.611	277.201	190.476	109.362	215.48	99.4497	120.166	128.856	173.775	Arhgap32	180.316	-0.854974	0.314683	-2.71694	0.00658883	0.0133314	180.316	-0.72886	0.290862	-2.50586	0.0122153	0.0270503	180.316	-0.126114	0.298527	-0.422454	0.672694	0.772507
Arhgap33	226.286	243.834	171.446	38.0951	46.6788	42.0698	49.7249	11.0679	26.7919	9.39326	Arhgap33	86.5388	-3.75342	0.429056	-8.74809	2.16997e-18	1.95862e-17	86.5388	-2.27717	0.349731	-6.51122	7.45451e-11	5.91765e-10	86.5388	-1.47625	0.422217	-3.49643	0.000471532	0.00193112
Arhgap35	1770.63	1421.07	1608.35	1293.68	1040.27	978.893	1107.6	651.426	733.588	568.292	Arhgap35	1117.38	-1.29694	0.145971	-8.88493	6.39624e-19	5.9275e-18	1117.38	-0.531775	0.133856	-3.97275	7.10466e-05	0.000262217	1117.38	-0.765168	0.137897	-5.54885	2.87561e-08	2.79004e-07
Arhgap39	1220.08	1490.18	1146.34	1596.11	1580.41	2045	1513.2	1021.41	924.958	986.292	Arhgap39	1352.4	-0.394835	0.142471	-2.77134	0.0055826	0.011457	1352.4	0.389953	0.131514	2.96511	0.00302576	0.00787772	1352.4	-0.784789	0.133555	-5.87615	4.1993e-09	4.67395e-08
Arhgap4	1391.54	1268.09	1670.43	1689.4	1817.81	1615.07	1654.57	2142.43	2862.91	2957.7	Arhgap4	1907	0.877891	0.136512	6.43086	1.26888e-10	6.65201e-10	1907	0.228822	0.127907	1.78897	0.0736202	0.127587	1907	0.649069	0.127848	5.07688	3.83673e-07	3.073e-06
Arhgap42	271.776	255.482	231.362	102.624	124.032	55.409	127.725	64.8264	48.4806	91.5842	Arhgap42	137.33	-1.88323	0.348477	-5.40417	6.51085e-08	2.65495e-07	137.33	-1.304	0.315994	-4.12668	3.68046e-05	0.00014275	137.33	-0.579228	0.333657	-1.736	0.0825637	0.156648
Arhgap44	99.1458	41.1567	38.6205	20.2137	48.0125	21.548	8.77497	0	0	43.4438	Arhgap44	32.0916	-2.03069	1.54648	-1.3131	0.189148	0.262408	32.0916	-1.27668	1.43513	-0.889589	0.373686	0.481659	32.0916	-0.754017	1.45415	-0.518527	0.604091	0.716622
Arhgap5	1215.41	1139.19	1047.09	852.865	893.566	794.196	905.772	496.475	419.74	445.006	Arhgap5	820.93	-1.32143	0.130826	-10.1007	5.48386e-24	6.65266e-23	820.93	-0.394314	0.117723	-3.34952	0.000809506	0.00242609	820.93	-0.927121	0.124273	-7.46036	8.62848e-14	1.76262e-12
Arhgap6	411.747	429.428	469.943	575.314	505.465	600.264	561.598	352.592	302.366	396.865	Arhgap6	460.558	-0.320331	0.164021	-1.95299	0.0508214	0.0835035	460.558	0.357382	0.149402	2.39208	0.0167533	0.0357174	460.558	-0.677713	0.154192	-4.39524	1.1065e-05	6.61255e-05
Arhgap9	1185.08	1251.79	1327.17	1940.52	2028.53	2438	2144.02	1589.04	1774.64	1724.84	Arhgap9	1740.36	0.433669	0.112589	3.85178	0.000117263	0.000320779	1740.36	0.766706	0.104469	7.33904	2.15126e-13	2.15329e-12	1740.36	-0.333037	0.105089	-3.16911	0.00152909	0.00540393
Arhgdia	10251.7	10271.3	10367.3	17718.9	16180.2	17765.8	18247.1	15618.4	19336.1	18565.8	Arhgdia	15432.3	0.793102	0.0873472	9.07987	1.08704e-19	1.04736e-18	15432.3	0.763418	0.0816528	9.34956	8.80093e-21	1.43139e-19	15432.3	0.0296832	0.0816566	0.363512	0.716222	0.806634
Arhgdib	6562.28	6484.9	6502.68	5368.3	5316.05	6176.05	5605.26	9384.02	9920.66	9171.34	Arhgdib	7049.16	0.542647	0.0794144	6.8331	8.3097e-12	4.77618e-11	7049.16	-0.214345	0.0744157	-2.88038	0.00397199	0.0100324	7049.16	0.756992	0.0745284	10.1571	3.0812e-24	1.70026e-22
Arhgef1	7162.99	7461.01	6127.31	7012.61	6242.96	6497.22	7005.35	7303.25	8945.94	8648.84	Arhgef1	7240.75	0.263722	0.101683	2.59358	0.00949824	0.0185853	7240.75	-0.0474331	0.0950695	-0.498931	0.617828	0.709596	7240.75	0.311155	0.0952556	3.26653	0.00108874	0.00401655
Arhgef10	2296.68	2269.83	2485.43	359.96	486.794	284.228	342.224	232.426	181.164	254.792	Arhgef10	919.353	-3.3994	0.182256	-18.6518	1.22034e-77	6.39815e-76	919.353	-2.6788	0.164001	-16.334	5.65076e-60	3.09807e-58	919.353	-0.720603	0.17561	-4.10344	4.07058e-05	0.000217012
Arhgef10l	2195.2	2111.42	2443.92	3157.23	2570	2973.62	3131.69	4637.46	5252.49	5590.16	Arhgef10l	3406.32	1.19662	0.108186	11.0608	1.94336e-28	2.87712e-27	3406.32	0.394351	0.101454	3.88698	0.0001015	0.000364943	3406.32	0.802271	0.101186	7.92865	2.21534e-15	5.45681e-14
Arhgef11	2945.21	3116.26	2802.33	2427.2	2519.32	2300.5	2366.32	2336.91	2538.85	2389.41	Arhgef11	2574.23	-0.285979	0.087492	-3.26862	0.00108072	0.0025398	2574.23	-0.297643	0.0812781	-3.66203	0.000250224	0.000828361	2574.23	0.0116643	0.0825322	0.14133	0.887609	0.927599
Arhgef12	5890.43	5966.95	5019.95	2857.91	3228.84	2344.62	2449.19	825.351	849.686	662.225	Arhgef12	3009.51	-2.85323	0.135578	-21.045	2.54288e-98	1.85488e-96	3009.51	-1.04845	0.123475	-8.49121	2.04497e-17	2.72598e-16	3009.51	-1.80478	0.127855	-14.1158	3.0337e-45	5.66602e-43
Arhgef15	501.561	461.266	228.114	454.809	466.788	282.176	428.024	113.842	86.7547	113.893	Arhgef15	313.723	-1.91618	0.295441	-6.48582	8.82499e-11	4.68424e-10	313.723	0.0450867	0.264741	0.170305	0.86477	0.905194	313.723	-1.96126	0.278606	-7.03957	1.92836e-12	3.39632e-11
Arhgef16	3.49926	0	4.69221	21.7686	4.00104	12.3131	16.575	0	0	0	Arhgef16	6.28492	-3.50138	1.84854	-1.89414	0.0582069	0.0941011	6.28492	2.30598	1.3557	1.70095	0.0889525	0.149244	6.28492	-5.80735	1.74347	-3.33091	0.000865626	0.00329205
Arhgef17	526.056	410.791	402.087	398.833	450.784	274.993	310.049	88.5434	183.716	72.7977	Arhgef17	311.865	-1.95238	0.300229	-6.50296	7.87558e-11	4.20262e-10	311.865	-0.31436	0.271007	-1.15997	0.246061	0.3454	311.865	-1.63802	0.283423	-5.7794	7.49665e-09	8.03868e-08
Arhgef18	906.309	1063.09	901.988	245.675	304.079	376.576	387.074	561.302	501.391	576.511	Arhgef18	582.399	-0.808751	0.179992	-4.49326	7.01396e-06	2.27065e-05	582.399	-1.54486	0.168965	-9.14308	6.06985e-20	9.32759e-19	582.399	0.736112	0.172336	4.27138	1.94263e-05	0.000111281
Arhgef19	104.978	67.5591	52.3362	52.0893	33.342	48.2264	12.675	3.16226	42.1015	7.04494	Arhgef19	42.3515	-2.08755	0.743724	-2.80689	0.0050023	0.0103593	42.3515	-1.02737	0.673165	-1.52617	0.126967	0.201224	42.3515	-1.06018	0.706359	-1.50091	0.133379	0.229816
Arhgef2	4718.17	5110.42	4757.9	6022.14	6237.63	6776.32	6050.83	4672.25	5198.9	5187.43	Arhgef2	5473.2	0.0463649	0.0836307	0.5544	0.579305	0.662798	5473.2	0.367102	0.0778224	4.71717	2.39143e-06	1.12124e-05	5473.2	-0.320737	0.0783128	-4.09559	4.21095e-05	0.000223864
Arhgef25	395.417	278.779	233.889	142.274	141.37	112.87	115.05	50.5962	89.3063	97.455	Arhgef25	165.701	-1.91964	0.30704	-6.25208	4.05013e-10	2.03536e-09	165.701	-1.23767	0.276904	-4.46968	7.8338e-06	3.37927e-05	165.701	-0.681967	0.294239	-2.31774	0.0204637	0.0497641
Arhgef26	214.621	139.001	101.063	57.5314	104.027	36.9393	100.425	11.0679	20.4129	14.0899	Arhgef26	79.9179	-3.30237	0.509223	-6.48511	8.86677e-11	4.70495e-10	79.9179	-1.01853	0.426011	-2.39085	0.0168096	0.0358238	79.9179	-2.28384	0.488422	-4.67596	2.92579e-06	1.95543e-05
Arhgef28	157.467	142.884	59.1941	79.3001	109.362	65.67	110.175	18.9736	6.37902	11.7416	Arhgef28	76.1145	-3.29318	0.522066	-6.30798	2.827e-10	1.43985e-09	76.1145	-0.388078	0.42217	-0.919247	0.357966	0.465422	76.1145	-2.9051	0.499988	-5.81035	6.23428e-09	6.76183e-08
Arhgef3	6950.7	7343.76	7404.67	2694.65	2427.3	2571.39	2642.24	2316.36	2385.75	2728.74	Arhgef3	3946.56	-1.54535	0.0888806	-17.3869	1.03772e-67	4.65356e-66	3946.56	-1.48463	0.0824576	-18.0047	1.78853e-72	1.26658e-70	3946.56	-0.0607271	0.0842699	-0.720627	0.471139	0.600892
Arhgef37	134.138	232.963	82.6551	75.4128	73.3525	113.896	54.5998	325.713	233.472	401.562	Arhgef37	172.776	1.10025	0.370401	2.97043	0.00297382	0.006446	172.776	-0.913857	0.353071	-2.58831	0.00964481	0.0219618	172.776	2.01411	0.352186	5.71887	1.07236e-08	1.11541e-07
Arhgef39	138.804	76.8776	137.879	22.5461	50.6799	38.9915	37.0499	28.4604	34.4467	9.39326	Arhgef39	57.5128	-2.30085	0.519929	-4.42531	9.63027e-06	3.0628e-05	57.5128	-1.66981	0.466367	-3.58046	0.000342988	0.00110868	57.5128	-0.631037	0.501819	-1.2575	0.208572	0.324743
Arhgef4	117.809	156.085	86.2645	32.653	16.0042	25.6523	13.65	42.6906	47.2048	11.7416	Arhgef4	54.9754	-1.83208	0.541471	-3.38352	0.000715627	0.00173185	54.9754	-2.43362	0.506821	-4.80173	1.573e-06	7.58864e-06	54.9754	0.601538	0.529209	1.13667	0.255675	0.380564
Arhgef40	612.371	472.914	361.661	286.102	285.408	349.898	472.874	197.642	275.574	183.168	Arhgef40	349.761	-1.13534	0.259391	-4.37695	1.20349e-05	3.7739e-05	349.761	-0.463394	0.238374	-1.94398	0.0518977	0.0948138	349.761	-0.67195	0.244891	-2.74387	0.00607194	0.0178421
Arhgef5	443.24	449.618	368.519	231.681	164.043	131.34	235.949	90.1245	24.2403	88.0618	Arhgef5	222.682	-2.64329	0.359507	-7.35254	1.94471e-13	1.26637e-12	222.682	-1.13693	0.322414	-3.5263	0.000421402	0.00133523	222.682	-1.50636	0.341329	-4.41323	1.01839e-05	6.13559e-05
Arhgef6	4848.81	4545.88	4757.54	4690.37	4577.19	5318.24	4419.66	3530.67	3355.37	2874.34	Arhgef6	4291.81	-0.536676	0.100396	-5.34557	9.01346e-08	3.6156e-07	4291.81	0.0104955	0.0932492	0.112553	0.910385	0.938719	4291.81	-0.547172	0.0941773	-5.81002	6.24667e-09	6.77012e-08
Arhgef7	2629.11	2461.64	2313.98	2774.73	2457.97	2617.56	2747.54	2102.91	2378.1	2439.9	Arhgef7	2492.34	-0.0950624	0.0983308	-0.966762	0.333663	0.424758	2492.34	0.104378	0.0912996	1.14325	0.252937	0.353073	2492.34	-0.19944	0.0923289	-2.16011	0.0307644	0.0700149
Arhgef9	79.3166	68.3357	62.4425	63.751	41.3441	77.9831	78.9748	6.32453	17.8613	29.3539	Arhgef9	52.5688	-1.93815	0.517142	-3.74781	0.000178387	0.000474471	52.5688	-0.088341	0.445577	-0.198262	0.84284	0.890256	52.5688	-1.84981	0.491823	-3.76112	0.000169151	0.000778283
Arid1a	9957.74	10799.4	9989.72	11554.5	11579	12030.9	10340.8	9385.6	9352.92	9232.4	Arid1a	10422.3	-0.13655	0.0772731	-1.76711	0.0772106	0.120491	10422.3	0.150509	0.0720469	2.08904	0.0367043	0.0703032	10422.3	-0.287058	0.0723801	-3.96599	7.30928e-05	0.000369288
Arid1b	6358.16	6985.77	5702.84	6260.82	6280.3	6443.86	5943.58	5443.84	5538.27	5372.94	Arid1b	6033.04	-0.219209	0.0863327	-2.53912	0.0111133	0.0214298	6033.04	-0.0262038	0.080426	-0.325812	0.744566	0.814223	6033.04	-0.193005	0.0809667	-2.38376	0.017137	0.0428828
Arid2	1716.97	2023.67	1820.58	1863.55	2031.2	1927	1861.27	2050.73	2159.94	2153.4	Arid2	1960.83	0.194146	0.0968201	2.00523	0.0449389	0.0747486	1960.83	0.0497164	0.0901767	0.551322	0.581413	0.677246	1960.83	0.14443	0.0910304	1.58661	0.112601	0.20111
Arid3a	914.474	875.163	1344.5	3000.96	2572.67	3194.23	2932.79	3396.27	4138.71	4150.65	Arid3a	2652.04	1.89417	0.149275	12.6892	6.78981e-37	1.39372e-35	2652.04	1.48097	0.139764	10.5962	3.10241e-26	6.58285e-25	2652.04	0.413202	0.138813	2.97668	0.00291391	0.0094712
Arid3b	177.296	167.733	237.498	237.9	277.406	374.524	284.699	381.053	290.883	346.376	Arid3b	277.537	0.796491	0.234356	3.39864	0.000677219	0.0016457	277.537	0.58756	0.21865	2.68721	0.00720517	0.0170106	277.537	0.208932	0.2188	0.954899	0.339629	0.470826
Arid4a	3706.89	3831.46	3913.31	3865.49	4395.81	3922.75	3590.91	3628.7	3096.38	3096.25	Arid4a	3704.79	-0.222747	0.0989845	-2.25032	0.0244286	0.0434706	3704.79	0.0460719	0.0920705	0.500398	0.616795	0.708601	3704.79	-0.268819	0.0928591	-2.89491	0.00379269	0.0119041
Arid4b	4585.2	4563.74	4345.71	3267.63	3218.17	3418.94	2984.47	3647.67	3254.58	3224.24	Arid4b	3651.03	-0.414559	0.0874567	-4.74016	2.13552e-06	7.38011e-06	3651.03	-0.480827	0.0814339	-5.90451	3.53687e-09	2.3807e-08	3651.03	0.0662688	0.0823995	0.804238	0.42126	0.552789
Arid5a	7047.52	7460.24	8422.16	4044.3	4690.56	4352.69	4749.21	3609.72	3967.75	4184.7	Arid5a	5252.88	-0.963208	0.0989328	-9.73598	2.11774e-22	2.37109e-21	5252.88	-0.778486	0.0921139	-8.45134	2.87981e-17	3.77956e-16	5252.88	-0.184722	0.0930214	-1.9858	0.0470553	0.0995582
Arid5b	5530	5530.53	4216.86	4233.22	4722.56	3658.02	3782.99	4689.64	4754.92	5068.84	Arid5b	4618.76	-0.0729219	0.120477	-0.605276	0.544995	0.631065	4618.76	-0.312418	0.112585	-2.77496	0.00552078	0.0134217	4618.76	0.239497	0.112976	2.1199	0.0340148	0.0759463
Arih1	4670.35	4500.06	4943.43	3866.27	4461.16	3989.45	3847.34	5073.85	4813.61	5008.95	Arih1	4517.45	0.0772714	0.0851476	0.907499	0.364143	0.456481	4517.45	-0.220584	0.079536	-2.77338	0.00554765	0.0134756	4517.45	0.297855	0.0800064	3.7229	0.000196951	0.000891834
Arih2	1919.93	1852.05	2124.13	3669.57	3739.64	3356.35	3520.71	4378.15	4620.96	4835.18	Arih2	3401.67	1.22897	0.0897634	13.6912	1.14558e-42	2.80147e-41	3401.67	0.859804	0.0840031	10.2354	1.37646e-24	2.689e-23	3401.67	0.369166	0.0836123	4.41521	1.0091e-05	6.08826e-05
Arl1	1760.13	2071.81	2015.49	1824.68	1892.49	1784.38	1828.12	2844.46	2614.12	2914.26	Arl1	2154.99	0.515985	0.0963427	5.35573	8.52133e-08	3.42627e-07	2154.99	-0.091308	0.0903028	-1.01113	0.311954	0.417247	2154.99	0.607293	0.0906543	6.699	2.09852e-11	3.2103e-10
Arl10	372.088	337.796	431.323	416.714	244.064	388.889	361.724	335.2	274.298	352.247	Arl10	351.434	-0.249431	0.219794	-1.13484	0.256442	0.340533	351.434	-0.106826	0.203496	-0.524951	0.599617	0.693744	351.434	-0.142606	0.207197	-0.688262	0.491288	0.619201
Arl11	505.06	615.798	401.365	1164.62	964.251	1098.95	983.772	834.838	856.065	704.494	Arl11	812.921	0.65753	0.166831	3.94129	8.10462e-05	0.000226921	812.921	1.05823	0.154821	6.83518	8.19017e-12	7.17157e-11	812.921	-0.400698	0.155234	-2.58125	0.00984426	0.0267658
Arl13b	807.163	955.147	913.177	915.061	932.243	820.874	930.147	573.951	639.178	769.073	Arl13b	825.601	-0.431761	0.141715	-3.04669	0.00231379	0.00513584	825.601	0.0105662	0.130422	0.0810153	0.93543	0.956765	825.601	-0.442327	0.133511	-3.31305	0.00092286	0.00348709
Arl14ep	387.252	364.975	424.104	329.64	365.429	362.211	334.424	395.283	361.053	291.191	Arl14ep	361.556	-0.172887	0.177377	-0.974686	0.329716	0.420583	361.556	-0.176123	0.163991	-1.07398	0.28283	0.385638	361.556	0.00323604	0.168011	0.0192609	0.984633	0.991458
Arl15	317.266	266.354	286.225	427.598	417.442	313.984	311.024	358.917	295.987	267.708	Arl15	326.251	0.0840785	0.20802	0.404185	0.686076	0.75612	326.251	0.343997	0.192063	1.79107	0.0732827	0.127105	326.251	-0.259919	0.195214	-1.33146	0.183038	0.294093
Arl16	107.311	95.5147	85.5426	123.615	116.03	101.583	81.8998	75.8943	76.5483	71.6236	Arl16	93.5562	-0.357934	0.316783	-1.1299	0.258517	0.342914	93.5562	0.145114	0.287459	0.504818	0.613687	0.705926	93.5562	-0.503048	0.299376	-1.68032	0.0928949	0.172495
Arl2	201.791	133.565	150.512	153.158	188.049	211.375	258.374	124.909	130.132	139.725	Arl2	169.159	-0.291302	0.2776	-1.04936	0.294014	0.381804	169.159	0.330045	0.253556	1.30166	0.193031	0.284566	169.159	-0.621347	0.260955	-2.38105	0.0172634	0.0431483
Arl2bp	606.539	609.585	730.902	699.707	616.161	651.569	583.048	700.441	754	740.893	Arl2bp	669.285	0.169598	0.140305	1.20878	0.226746	0.306732	669.285	-0.0285447	0.130569	-0.218617	0.826948	0.878042	669.285	0.198143	0.132338	1.49725	0.134328	0.231218
Arl3	302.103	308.287	352.277	338.969	306.747	280.123	305.174	240.332	284.504	258.315	Arl3	297.683	-0.300289	0.184778	-1.62514	0.104133	0.156985	297.683	-0.0631489	0.169394	-0.372792	0.709303	0.78567	297.683	-0.23714	0.175002	-1.35507	0.175395	0.284488
Arl4a	1152.42	1125.21	857.592	520.893	580.151	566.403	565.498	820.608	576.664	616.432	Arl4a	738.187	-0.638599	0.166019	-3.84654	0.000119799	0.000327189	738.187	-0.902786	0.154663	-5.83712	5.31097e-09	3.515e-08	738.187	0.264187	0.157488	1.6775	0.0934443	0.173254
Arl4c	4535.04	4557.52	2408.91	8246.43	7919.4	8770.02	8916.35	9632.26	9916.83	10133	Arl4c	7503.57	1.36929	0.162351	8.43414	3.33642e-17	2.79615e-16	7503.57	1.14392	0.151859	7.53277	4.96739e-14	5.21791e-13	7503.57	0.22537	0.151712	1.48551	0.137409	0.235423
Arl4d	359.258	437.97	301.745	126.725	145.371	36.9393	88.7247	44.2717	62.5144	21.1348	Arl4d	162.465	-3.10695	0.435199	-7.13915	9.39118e-13	5.79566e-12	162.465	-1.8826	0.39006	-4.82642	1.3901e-06	6.76773e-06	162.465	-1.22435	0.415401	-2.9474	0.00320455	0.0102802
Arl5a	1690.14	1487.85	1567.2	2866.46	2979.44	2979.77	3000.07	3038.94	2920.32	2888.43	Arl5a	2541.86	0.90018	0.0853516	10.5467	5.25958e-26	7.00563e-25	2541.86	0.903835	0.0794983	11.3692	5.95056e-30	1.46786e-28	2541.86	-0.00365457	0.0793988	-0.046028	0.963288	0.977286
Arl5b	832.825	815.369	943.857	997.471	1054.94	795.222	864.822	2344.82	1764.44	2077.08	Arl5b	1249.08	1.25232	0.14227	8.80241	1.33907e-18	1.22162e-17	1249.08	0.100563	0.134039	0.750253	0.453102	0.558664	1249.08	1.15176	0.133452	8.63052	6.1076e-18	1.90467e-16
Arl5c	90.9808	20.9666	86.9864	1781.92	1403.03	1782.32	1824.22	2314.78	2489.09	2755.75	Arl5c	1455	5.24821	0.445302	11.7857	4.62501e-32	7.9481e-31	1455	4.67864	0.417719	11.2005	4.05601e-29	9.73672e-28	1455	0.569563	0.40858	1.39401	0.163316	0.268951
Arl6	110.81	121.141	80.4895	60.6412	86.6893	72.8526	43.8749	60.083	42.1015	35.2247	Arl6	71.3907	-1.1894	0.405594	-2.93249	0.00336259	0.00720688	71.3907	-0.65871	0.367169	-1.79402	0.0728094	0.126363	71.3907	-0.530689	0.3875	-1.36952	0.170837	0.278624
Arl6ip1	1910.6	1880.01	2105.72	2934.1	3047.46	3191.15	2861.62	2738.52	2440.61	2493.91	Arl6ip1	2560.37	0.37767	0.0936246	4.03387	5.4865e-05	0.000157382	2560.37	0.612377	0.0869606	7.04201	1.89484e-12	1.75407e-11	2560.37	-0.234708	0.0875136	-2.68196	0.00731927	0.0208827
Arl6ip4	1005.45	767.223	728.015	1097.76	1037.6	1521.7	1372.8	1043.55	1289.84	1345.58	Arl6ip4	1120.95	0.561585	0.172139	3.26239	0.00110479	0.00259028	1120.95	0.597107	0.160524	3.71974	0.000199431	0.000675206	1120.95	-0.0355221	0.160908	-0.220761	0.825279	0.885325
Arl6ip5	1719.3	1860.59	1531.47	1601.55	1872.49	1920.85	1666.27	2099.74	2066.8	2004.29	Arl6ip5	1834.34	0.273015	0.111431	2.45007	0.0142827	0.0268707	1834.34	0.0516306	0.103971	0.496587	0.61948	0.710677	1834.34	0.221384	0.104655	2.11538	0.0343975	0.0767017
Arl6ip6	255.446	301.298	275.397	310.981	310.748	431.985	367.574	441.136	408.257	294.713	Arl6ip6	339.754	0.455145	0.211325	2.15376	0.0312586	0.0541506	339.754	0.356071	0.196655	1.81064	0.070197	0.122341	339.754	0.0990743	0.198065	0.500212	0.616926	0.727739
Arl8a	3436.28	3999.97	3335.8	4152.37	3602.27	3574.91	3626.01	4169.45	4803.4	4686.06	Arl8a	3938.65	0.343189	0.102191	3.35831	0.000784216	0.00188496	3938.65	0.0590696	0.0954984	0.618541	0.536219	0.635802	3938.65	0.28412	0.095796	2.96588	0.00301817	0.00975226
Arl8b	4132.63	4109.46	4123.73	6071.9	5789.51	6426.42	6095.68	6305.55	6169.79	6333.4	Arl8b	5555.81	0.605057	0.0708785	8.53653	1.38308e-17	1.18722e-16	5555.81	0.564771	0.0661015	8.544	1.29654e-17	1.74889e-16	5555.81	0.040286	0.0662564	0.608031	0.543167	0.665796
Arl9	23.3284	9.3185	42.9518	3.10981	1.33368	14.3653	3.89999	6.32453	16.5855	21.1348	Arl9	14.2352	-0.779064	0.958105	-0.81313	0.416143	0.507956	14.2352	-2.15313	0.918558	-2.34403	0.0190767	0.0399233	14.2352	1.37406	0.941196	1.45991	0.144315	0.244899
Armc1	674.191	644.53	805.617	852.087	850.889	979.919	912.597	880.691	949.198	969.854	Armc1	851.957	0.394941	0.132959	2.97039	0.00297421	0.00644602	851.957	0.340074	0.12362	2.75097	0.00594194	0.0143247	851.957	0.0548674	0.124659	0.440139	0.659836	0.76246
Armc10	267.11	269.46	399.921	401.165	425.444	405.307	422.174	376.309	368.707	224.264	Armc10	355.986	0.039416	0.230718	0.170841	0.864349	0.89905	355.986	0.39817	0.213428	1.86559	0.0620983	0.110218	355.986	-0.358754	0.216241	-1.65905	0.0971058	0.178667
Armc2	122.474	45.816	53.78	95.6266	44.0115	111.844	70.1998	15.8113	6.37902	1.17416	Armc2	56.7117	-3.30214	0.664825	-4.96693	6.80223e-07	2.48947e-06	56.7117	0.133191	0.534398	0.249235	0.803179	0.860654	56.7117	-3.43533	0.634509	-5.41415	6.15791e-08	5.67569e-07
Armc3	52.4889	40.3802	23.4611	0	9.33577	0	3.89999	7.90566	5.10322	36.3989	Armc3	17.8974	-1.22074	1.05469	-1.15744	0.247093	0.330001	17.8974	-3.63075	1.04664	-3.46896	0.000522485	0.00162462	17.8974	2.41001	1.06671	2.2593	0.0238648	0.056562
Armc5	1027.62	900.789	947.466	1149.85	1201.65	1137.94	1066.65	826.932	1102.3	878.269	Armc5	1023.94	-0.0322682	0.13233	-0.243846	0.80735	0.855232	1023.94	0.249623	0.122434	2.03883	0.0414671	0.0782126	1023.94	-0.281891	0.124234	-2.26903	0.0232664	0.0553753
Armc6	94.4801	132.789	96.3708	88.6295	33.342	146.731	114.075	104.355	56.1354	102.152	Armc6	96.9059	-0.302812	0.453139	-0.668255	0.503971	0.59253	96.9059	-0.168209	0.420148	-0.400356	0.688895	0.768462	96.9059	-0.134604	0.426934	-0.31528	0.752549	0.833512
Armc7	528.389	580.077	504.232	282.992	280.073	286.28	319.799	252.981	297.262	273.579	Armc7	360.566	-0.966284	0.168394	-5.73822	9.56773e-09	4.23031e-08	360.566	-0.877561	0.15426	-5.68883	1.27916e-08	8.17317e-08	360.566	-0.088723	0.161854	-0.548167	0.583578	0.699371
Armc8	1019.45	889.917	1122.16	865.304	769.534	898.857	834.598	907.57	815.239	998.033	Armc8	912.066	-0.157214	0.135698	-1.15856	0.246634	0.329543	912.066	-0.263649	0.126144	-2.09007	0.0366119	0.0701529	912.066	0.106435	0.128129	0.830684	0.406152	0.538327
Armc9	167.965	198.018	182.996	165.597	164.043	143.653	168.675	69.5698	84.2031	56.3595	Armc9	140.108	-1.38939	0.270442	-5.13747	2.78457e-07	1.06185e-06	140.108	-0.190853	0.236784	-0.806021	0.420231	0.528116	140.108	-1.19853	0.257815	-4.64881	3.3385e-06	2.20611e-05
Armcx1	162.133	92.4085	80.4895	90.1844	98.6924	62.5917	38.0249	33.2038	8.93063	31.7022	Armcx1	69.836	-2.18109	0.524904	-4.15521	3.24992e-05	9.60621e-05	69.836	-0.620532	0.464652	-1.33548	0.181721	0.270992	69.836	-1.56055	0.499034	-3.12715	0.00176511	0.00611468
Armcx2	302.103	232.186	203.209	157.045	202.72	175.462	251.549	96.4491	118.65	85.7135	Armcx2	182.509	-1.28786	0.278571	-4.62312	3.78016e-06	1.26671e-05	182.509	-0.3171	0.25055	-1.26562	0.20565	0.299044	182.509	-0.970764	0.264366	-3.67205	0.000240612	0.00106274
Armcx3	1650.49	1794.59	1827.08	831.096	832.217	815.744	877.497	641.94	616.214	693.927	Armcx3	1058.08	-1.43389	0.111621	-12.846	9.05433e-38	1.89984e-36	1058.08	-1.06767	0.101612	-10.5074	7.98835e-26	1.66181e-24	1058.08	-0.366213	0.107014	-3.42211	0.000621374	0.0024583
Armcx4	262.445	281.885	207.901	201.36	133.368	148.783	138.45	105.936	103.34	70.4494	Armcx4	165.392	-1.42922	0.282927	-5.05156	4.38227e-07	1.63659e-06	165.392	-0.681369	0.254893	-2.67316	0.00751415	0.017642	165.392	-0.747852	0.26993	-2.77054	0.0055963	0.0166343
[truncated: 15,484 more rows]

## Sheet: TableX.DEG_list
TableX.DEG_list
[truncated: 3,170 more rows]
